# Supplementary material for: Transplanting Human Neural Stem Cells with ≈50% Reduction of SOX9 Gene Dosage Promotes Tissue Repair and Functional Recovery from Severe Spinal Cord Injury
Source: Adv Sci (Weinh). 2023 Jun 9;10(20):2205804. doi: 10.1002/advs.202205804 (PMC10369238; doi:10.1002/advs.202205804)
Supplement: Supplementary file 2 — Supplemental Table 1 [file ADVS-10-2205804-s001.xlsx]

## Sheet: AllSamples.GeneExpression.FPKM
gene_id	transcript_id(s)	Ctrl_1_FPKM	Ctrl_2_FPKM	Ctrl_3_FPKM	SOX9KO_1_FPKM	SOX9KO_2_FPKM	SOX9KO_3_FPKM	Symbol	Cellular Component	Molecular Function	Biological Process	Kegg Orthology	Nr Description
ENSG00000156508.17	BGI_novel_T031090,ENST00000309268.10,ENST00000316292.13,ENST00000331523.6,ENST00000356303.6,ENST00000455918.1,ENST00000488500.1,ENST00000490569.5,ENST00000491404.1,ENST00000495333.5,ENST00000610520.4,ENST00000615060.4	8019.79	8094.28	6867.84	6152.44	5624.09	6100.55	EEF1A1	GO:0044424//intracellular part;GO:0043234//protein complex;GO:0044444//cytoplasmic part	GO:0008135//translation factor activity, RNA binding;GO:0032561//guanyl ribonucleotide binding;GO:0017111//nucleoside-triphosphatase activity	GO:0006412//translation;GO:0009207//purine ribonucleoside triphosphate catabolic process	K03231//elongation factor 1-alpha	gi|564344879|ref|XP_006235797.1|//PREDICTED: elongation factor 1-alpha 2 isoform X2 [Rattus norvegicus];gi|831235461|ref|XP_012664186.1|//PREDICTED: putative elongation factor 1-alpha-like 3 [Otolemur garnettii];gi|675702939|ref|XP_008960001.1|//PREDICTED: elongation factor 1-alpha 1 isoform X1 [Pan paniscus];gi|803119291|ref|XP_012040812.1|//PREDICTED: elongation factor 1-alpha 1-like isoform X1…
ENSG00000184009.9	BGI_novel_T017178,BGI_novel_T017179,BGI_novel_T017180,BGI_novel_T017181,BGI_novel_T017182,BGI_novel_T017183,ENST00000331925.6,ENST00000570382.1,ENST00000571691.5,ENST00000571721.5,ENST00000572105.6,ENST00000573283.5,ENST00000574671.5,ENST00000575087.5,ENST00000575659.5,ENST00000575842.5,ENST00000575994.5,ENST00000576209.5,ENST00000576214.2,ENST00000576544.5,ENST00000576917.5,ENST00000615544.4	5603.52	4694.95	4289.82	3258.97	3182.82	3429.94	ACTG1	GO:0005884//actin filament;GO:0035097//histone methyltransferase complex;GO:0043232//intracellular non-membrane-bounded organelle;GO:0043189//H4/H2A histone acetyltransferase complex;GO:0044444//cytoplasmic part;GO:0043292//contractile fiber;GO:0043005//neuron projection	GO:0005515//protein binding;GO:0032559//adenyl ribonucleotide binding;GO:0008092//cytoskeletal protein binding;GO:0019900//kinase binding;GO:0005198//structural molecule activity	GO:0045216//cell-cell junction organization;GO:0031032//actomyosin structure organization;GO:0051084//'de novo' posttranslational protein folding;GO:0048667//cell morphogenesis involved in neuron differentiation;GO:0006935//chemotaxis;GO:0007599//hemostasis;GO:0010038//response to metal ion	K05692//actin beta/gamma 1	gi|821013363|ref|XP_012367864.1|//PREDICTED: actin, cytoplasmic 2 isoform X1 [Nomascus leucogenys];gi|914917217|ref|XP_005332707.2|//PREDICTED: actin, cytoplasmic 2 [Ictidomys tridecemlineatus];gi|795093282|ref|XP_011815463.1|//PREDICTED: actin, cytoplasmic 2 isoform X1 [Colobus angolensis palliatus];gi|116242946|sp|Q0PGG4.1|ACTB_BOSMU//RecName: Full=Actin, cytoplasmic 1; AltName: Full=Beta-actin…
ENSG00000075624.13	BGI_novel_T031829,BGI_novel_T031830,BGI_novel_T031831,BGI_novel_T031832,ENST00000331789.9,ENST00000414620.1,ENST00000417101.1,ENST00000425660.5,ENST00000432588.5,ENST00000443528.5,ENST00000462494.5,ENST00000464611.1,ENST00000473257.1,ENST00000477812.1,ENST00000480301.1,ENST00000484841.5,ENST00000493945.5	3250.78	3158.06	2631.05	2312.45	2464.23	2199.66	ACTB	GO:0005856//cytoskeleton;GO:0035097//histone methyltransferase complex;GO:0043232//intracellular non-membrane-bounded organelle;GO:0043189//H4/H2A histone acetyltransferase complex;GO:0044444//cytoplasmic part;GO:0043005//neuron projection	GO:0005515//protein binding;GO:0008092//cytoskeletal protein binding;GO:0032559//adenyl ribonucleotide binding;GO:0019900//kinase binding;GO:0005198//structural molecule activity	GO:0045216//cell-cell junction organization;GO:0051084//'de novo' posttranslational protein folding;GO:0006935//chemotaxis;GO:0048667//cell morphogenesis involved in neuron differentiation;GO:0007599//hemostasis	K05692//actin beta/gamma 1	gi|440913034|gb|ELR62542.1|//Actin, cytoplasmic 1 [Bos mutus];gi|556774071|ref|XP_005982177.1|//PREDICTED: actin, cytoplasmic 1 isoform X1 [Pantholops hodgsonii];gi|678184921|gb|KFV52643.1|//Actin, cytoplasmic 2, partial [Gavia stellata];gi|699625895|ref|XP_009895225.1|//PREDICTED: actin, cytoplasmic 1 isoform X1 [Picoides pubescens];gi|637266065|ref|XP_008102340.1|//PREDICTED: LOW QUALITY PROTEI…
ENSG00000198938.2	ENST00000362079.2	3243.2	2481.63	2354.42	2076.16	3340.35	2463.84	MT-CO3	GO:0031224//intrinsic component of membrane;GO:0043231//intracellular membrane-bounded organelle;GO:0019866//organelle inner membrane	GO:0015002//heme-copper terminal oxidase activity	GO:0022904//respiratory electron transport chain	K02262//cytochrome c oxidase subunit 3	gi|909720172|gb|AKT94417.1|//cytochrome c oxidase subunit III (mitochondrion) [Homo sapiens]
ENSG00000205542.10	ENST00000380633.1,ENST00000380635.5,ENST00000380636.1,ENST00000451311.6	3159	2564.45	2576.29	1598.24	1920.24	1518.4	TMSB4X	GO:0031091//platelet alpha granule;GO:0043232//intracellular non-membrane-bounded organelle	GO:0008092//cytoskeletal protein binding	GO:0001775//cell activation;GO:0016477//cell migration;GO:0030837//negative regulation of actin filament polymerization;GO:0007599//hemostasis	K05764//thymosin, beta 4	gi|821035588|ref|XP_012356370.1|//PREDICTED: thymosin beta-4 isoform X1 [Nomascus leucogenys];gi|112180627|gb|AAH70248.1|//TMSB4X protein, partial [Homo sapiens];gi|119612020|gb|EAW91614.1|//thymosin, beta 4, Y-linked, partial [Homo sapiens];gi|724862166|ref|XP_010369263.1|//PREDICTED: uncharacterized protein LOC104668304 [Rhinopithecus roxellana]
ENSG00000198804.2	ENST00000361624.2	3107.62	2362.3	2349.23	2185.77	3844.23	3117.83	MT-CO1	NA	NA	NA	K02256//cytochrome c oxidase subunit 1 [EC:1.9.3.1]	gi|229503003|gb|ACQ75402.1|//cytochrome c oxidase subunit I (mitochondrion) [Homo sapiens]
ENSG00000229117.8	ENST00000358888.7,ENST00000501597.3,ENST00000546485.5,ENST00000546591.5,ENST00000546654.1,ENST00000552314.1	2946.37	3051.13	2554.2	2282.42	2168.84	2294.12	RPL41	NA	NA	NA	NA	gi|38511476|gb|AAH62632.1|//LOC400590 protein [Homo sapiens]
ENSG00000167526.13	BGI_novel_T014920,BGI_novel_T014921,ENST00000311528.9,ENST00000393099.3,ENST00000399461.8,ENST00000452368.7,ENST00000467736.5,ENST00000472354.1,ENST00000484610.5,ENST00000487034.5,ENST00000491523.5,ENST00000562879.5,ENST00000563270.5,ENST00000563749.1,ENST00000565571.5,ENST00000567815.5,ENST00000570149.1	2680.27	2624.01	2209.42	2064.01	1869.62	2049.78	RPL13	GO:0005840//ribosome	GO:0005198//structural molecule activity;GO:0003676//nucleic acid binding	GO:0031016//pancreas development;GO:0019080//viral gene expression;GO:0006412//translation	K02873//large subunit ribosomal protein L13e	gi|426383264|ref|XP_004058204.1|//PREDICTED: 60S ribosomal protein L13 [Gorilla gorilla gorilla];gi|15431295|ref|NP_150254.1|//60S ribosomal protein L13 isoform 1 [Homo sapiens];gi|511864093|ref|XP_004754105.1|//PREDICTED: 60S ribosomal protein L13 [Mustela putorius furo];gi|927135720|ref|XP_013849640.1|//PREDICTED: 60S ribosomal protein L13 isoform X1 [Sus scrofa];gi|341604770|ref|NP_001230060.1…
ENSG00000111640.14	BGI_novel_T007258,ENST00000229239.9,ENST00000396856.5,ENST00000396858.5,ENST00000396859.5,ENST00000396861.5,ENST00000466525.1,ENST00000466588.5,ENST00000474249.5,ENST00000492719.5,ENST00000496049.1,ENST00000619601.1	2550.72	2654.18	2035.74	2149.3	2255.95	2378.68	GAPDH	GO:0043231//intracellular membrane-bounded organelle;GO:0070062//extracellular exosome;GO:0031965//nuclear membrane;GO:0015630//microtubule cytoskeleton;GO:0048471//perinuclear region of cytoplasm;GO:0005829//cytosol;GO:0030529//intracellular ribonucleoprotein complex;GO:0005811//lipid particle;GO:0097452//GAIT complex;GO:0044444//cytoplasmic part;GO:0005886//plasma membrane	GO:0016769//transferase activity, transferring nitrogenous groups;GO:0042802//identical protein binding;GO:0051287//NAD binding;GO:0008017//microtubule binding;GO:0050661//NADP binding;GO:0035605//peptidyl-cysteine S-nitrosylase activity;GO:0000166//nucleotide binding;GO:0004365//glyceraldehyde-3-phosphate dehydrogenase (NAD+) (phosphorylating) activity	GO:0061621//canonical glycolysis;GO:0016241//regulation of macroautophagy;GO:0000226//microtubule cytoskeleton organization;GO:0006007//glucose catabolic process;GO:0051402//neuron apoptotic process;GO:0006094//gluconeogenesis;GO:0018119//peptidyl-cysteine S-nitrosylation;GO:0006915//apoptotic process;GO:0071346//cellular response to interferon-gamma;GO:0035606//peptidyl-cysteine S-trans-nitrosyl…	K00134//glyceraldehyde 3-phosphate dehydrogenase [EC:1.2.1.12]	gi|67464043|pdb|1ZNQ|O//Chain O, Crsytal Structure Of Human Liver Gapdh;gi|378404908|ref|NP_001243728.1|//glyceraldehyde-3-phosphate dehydrogenase isoform 2 [Homo sapiens] ;gi|195977117|gb|ACG63665.1|//hypothetical protein [Otolemur garnettii]
ENSG00000198712.1	ENST00000361739.1	2444.27	1679.99	1560.36	1410.48	2545.42	2086.04	MT-CO2	NA	NA	NA	K02261//cytochrome c oxidase subunit 2	gi|410061507|gb|AFV53822.1|//cytochrome c oxidase subunit II (mitochondrion) [Homo sapiens]
ENSG00000026025.15	BGI_novel_T003612,BGI_novel_T003613,BGI_novel_T003614,BGI_novel_T003615,BGI_novel_T003616,ENST00000224237.9,ENST00000421459.2,ENST00000469543.5,ENST00000478746.1,ENST00000485947.1,ENST00000487938.5,ENST00000495528.1,ENST00000497849.1,ENST00000544301.6,ENST00000637053.1	2443.93	1574.35	1909.6	1201.51	1676.47	1306.43	VIM	GO:0016020//membrane;GO:0005856//cytoskeleton;GO:0070062//extracellular exosome;GO:0031252//cell leading edge;GO:0005925//focal adhesion;GO:0005777//peroxisome;GO:0005882//intermediate filament;GO:0043005//neuron projection;GO:0043234//protein complex;GO:0005829//cytosol;GO:0005667//transcription factor complex;GO:0044444//cytoplasmic part;GO:0005886//plasma membrane	GO:0005212//structural constituent of eye lens;GO:0003677//DNA binding;GO:0042802//identical protein binding;GO:0005200//structural constituent of cytoskeleton;GO:0003725//double-stranded RNA binding;GO:0097110//scaffold protein binding;GO:0005515//protein binding;GO:0008022//protein C-terminus binding;GO:1990254//keratin filament binding;GO:0019900//kinase binding;GO:0001948//glycoprotein bindin…	GO:0045109//intermediate filament organization;GO:0030049//muscle filament sliding;GO:0006936//muscle contraction;GO:0016032//viral process;GO:0010628//positive regulation of gene expression;GO:0006915//apoptotic process;GO:0014002//astrocyte development;GO:0060395//SMAD protein signal transduction;GO:0006357//regulation of transcription from RNA polymerase II promoter;GO:0010977//negative regula…	K07606//vimentin	gi|167887751|gb|ACA06103.1|//vimentin variant 3 [Homo sapiens];gi|852743970|ref|XP_012870055.1|//PREDICTED: vimentin [Dipodomys ordii];gi|725574505|ref|XP_003930689.2|//PREDICTED: vimentin [Saimiri boliviensis boliviensis];gi|167887748|gb|ACA06100.1|//vimentin variant 4 [Homo sapiens]
ENSG00000147403.16	BGI_novel_T037104,BGI_novel_T037105,ENST00000344746.8,ENST00000369817.6,ENST00000406022.6,ENST00000424325.6,ENST00000427682.5,ENST00000428169.1,ENST00000436473.5,ENST00000449494.5,ENST00000451365.1,ENST00000458500.5,ENST00000467168.5,ENST00000479366.1,ENST00000482732.1,ENST00000485196.5,ENST00000489200.5,ENST00000491035.5,ENST00000492572.5,ENST00000618723.4	2441.44	2318.59	1916.21	1760.98	1621.77	1720.3	RPL10	GO:0043231//intracellular membrane-bounded organelle;GO:0005840//ribosome;GO:0015934//large ribosomal subunit	GO:0004536//deoxyribonuclease activity;GO:0005198//structural molecule activity;GO:0003735//structural constituent of ribosome;GO:0004519//endonuclease activity;GO:0003676//nucleic acid binding	GO:0031016//pancreas development;GO:0019080//viral gene expression;GO:0048232//male gamete generation;GO:0006412//translation;GO:0006259//DNA metabolic process	K11995//deoxyribonuclease-1-like protein [EC:3.1.21.-];K02866//large subunit ribosomal protein L10e	gi|119593147|gb|EAW72741.1|//ribosomal protein L10, isoform CRA_e [Homo sapiens];gi|332842132|ref|XP_522844.3|//PREDICTED: 60S ribosomal protein L10-like [Pan troglodytes];gi|395860620|ref|XP_003802608.1|//PREDICTED: 60S ribosomal protein L10 [Otolemur garnettii];gi|746817426|ref|NP_001243506.2|//60S ribosomal protein L10 isoform b [Homo sapiens];gi|970749467|ref|XP_015107828.1|//PREDICTED: 60S r…
ENSG00000140988.15	BGI_novel_T013161,BGI_novel_T013162,BGI_novel_T013163,BGI_novel_T013164,BGI_novel_T013165,ENST00000343262.8,ENST00000526522.5,ENST00000526586.6,ENST00000526908.1,ENST00000527109.5,ENST00000527302.1,ENST00000527826.1,ENST00000527871.5,ENST00000529806.5,ENST00000530225.5,ENST00000531065.5,ENST00000532746.5,ENST00000533161.5,ENST00000533186.5,ENST00000533872.5,ENST00000534461.5,ENST00000563194.1	2440.34	2571.03	1966.89	1947.82	1685.1	1869.71	RPS2	GO:0070062//extracellular exosome;GO:0016020//membrane;GO:0005654//nucleoplasm;GO:0005925//focal adhesion;GO:0015935//small ribosomal subunit;GO:0031981//nuclear lumen;GO:0005730//nucleolus;GO:0022627//cytosolic small ribosomal subunit	GO:0003729//mRNA binding;GO:0017134//fibroblast growth factor binding;GO:0005198//structural molecule activity;GO:0003735//structural constituent of ribosome;GO:0019899//enzyme binding;GO:0003676//nucleic acid binding	GO:0000184//nuclear-transcribed mRNA catabolic process, nonsense-mediated decay;GO:0006364//rRNA processing;GO:0031016//pancreas development;GO:0006413//translational initiation;GO:0006614//SRP-dependent cotranslational protein targeting to membrane;GO:0019080//viral gene expression;GO:0010467//gene expression;GO:0051347//positive regulation of transferase activity;GO:0019083//viral transcription…	K02981//small subunit ribosomal protein S2e	gi|795230128|ref|XP_011851570.1|//PREDICTED: 40S ribosomal protein S2 isoform X2 [Mandrillus leucophaeus];gi|21104512|dbj|BAB93526.1|//ribosomal protein S2 [Homo sapiens];gi|676275953|gb|KFO30284.1|//40S ribosomal protein S2 [Fukomys damarensis];gi|635030032|ref|XP_007980173.1|//PREDICTED: 40S ribosomal protein S2 isoform X2 [Chlorocebus sabaeus];gi|426374315|ref|XP_004054021.1|//PREDICTED: 40S r…
ENSG00000142534.6	BGI_novel_T020067,BGI_novel_T020068,ENST00000270625.6,ENST00000594493.1,ENST00000596873.1,ENST00000599167.5,ENST00000599561.1,ENST00000600027.5,ENST00000601216.1,ENST00000601306.1,ENST00000602252.5	2394.53	2435.52	1942.47	2039.26	1876.83	2063.35	RPS11	GO:0015935//small ribosomal subunit	GO:0003723//RNA binding;GO:0005198//structural molecule activity	GO:0031016//pancreas development;GO:0019080//viral gene expression;GO:0006412//translation	K02949//small subunit ribosomal protein S11e	gi|4506681|ref|NP_001006.1|//40S ribosomal protein S11 [Homo sapiens];gi|558103384|ref|XP_006110309.1|//PREDICTED: 40S ribosomal protein S11 [Pelodiscus sinensis];gi|744603787|ref|XP_010991488.1|//PREDICTED: 40S ribosomal protein S11 [Camelus dromedarius];gi|676271110|gb|KFO26211.1|//60S ribosomal protein L13a [Fukomys damarensis];gi|602678215|ref|XP_007444548.1|//PREDICTED: 40S ribosomal protein…
ENSG00000135486.17	BGI_novel_T008197,BGI_novel_T008198,BGI_novel_T008199,BGI_novel_T008200,BGI_novel_T008201,ENST00000330752.12,ENST00000340913.10,ENST00000546500.5,ENST00000547276.5,ENST00000547566.5,ENST00000547708.5,ENST00000547870.1,ENST00000548688.5,ENST00000550482.1,ENST00000550994.1,ENST00000551665.1,ENST00000551679.1,ENST00000551702.5,ENST00000551803.1	2294.5	2529.98	1975.97	2370.38	2200.54	2573.92	HNRNPA1	GO:0070062//extracellular exosome;GO:0016020//membrane;GO:0071013//catalytic step 2 spliceosome;GO:0031981//nuclear lumen;GO:0005681//spliceosomal complex;GO:0005829//cytosol;GO:1990826//nucleoplasmic periphery of the nuclear pore complex;GO:0019013//viral nucleocapsid	GO:0003723//RNA binding;GO:0061752//telomeric repeat-containing RNA binding;GO:0098505//G-rich strand telomeric DNA binding;GO:0003730//mRNA 3'-UTR binding;GO:0036310//annealing helicase activity;GO:0043566//structure-specific DNA binding;GO:1990825//sequence-specific mRNA binding;GO:0000166//nucleotide binding;GO:0033592//RNA strand annealing activity;GO:0008134//transcription factor binding	GO:0050658//RNA transport;GO:0030324//lung development;GO:0000733//DNA strand renaturation;GO:0006405//RNA export from nucleus;GO:0008584//male gonad development;GO:0051028//mRNA transport;GO:0032212//positive regulation of telomere maintenance via telomerase;GO:0008543//fibroblast growth factor receptor signaling pathway;GO:0051704//multi-organism process;GO:0032211//negative regulation of telom…	K12741//heterogeneous nuclear ribonucleoprotein A1/A3	gi|148682805|gb|EDL14752.1|//mCG117968, partial [Mus musculus];gi|119607518|gb|EAW87112.1|//hCG1984888, isoform CRA_b [Homo sapiens];gi|528763291|gb|EPY82950.1|//Heterogeneous nuclear ribonucleoprotein A1 isoform 4-like protein [Camelus ferus];gi|194382016|dbj|BAG64377.1|//unnamed protein product [Homo sapiens];gi|148671985|gb|EDL03932.1|//mCG15678, isoform CRA_c, partial [Mus musculus];gi|111306…
ENSG00000197756.9	BGI_novel_T022598,BGI_novel_T022599,ENST00000359681.3,ENST00000420712.1,ENST00000427280.6,ENST00000441179.2,ENST00000446558.5,ENST00000456586.5,ENST00000478153.1,ENST00000487233.1,ENST00000490649.1,ENST00000491306.5,ENST00000598925.5,ENST00000600880.5,ENST00000624436.1	2248.34	2117.04	1738.13	1394.65	1286.59	1453.73	RPL37A	GO:0030529//intracellular ribonucleoprotein complex;GO:0044444//cytoplasmic part	GO:0043169//cation binding;GO:0005198//structural molecule activity	GO:0031016//pancreas development;GO:0019080//viral gene expression;GO:0010467//gene expression;GO:0006412//translation	K02921//large subunit ribosomal protein L37Ae	gi|296200978|ref|XP_002747844.1|//PREDICTED: putative 60S ribosomal protein L37a [Callithrix jacchus];gi|532015294|ref|XP_005351413.1|//PREDICTED: putative 60S ribosomal protein L37a [Microtus ochrogaster];gi|928182240|ref|XP_536063.2|//PREDICTED: 60S ribosomal protein L37a, partial [Canis lupus familiaris];gi|955512008|ref|XP_014640988.1|//PREDICTED: 60S ribosomal protein L37a [Ceratotherium sim…
ENSG00000089157.15	BGI_novel_T009218,BGI_novel_T009219,BGI_novel_T009220,BGI_novel_T009221,BGI_novel_T009222,BGI_novel_T009223,BGI_novel_T009224,BGI_novel_T009225,ENST00000228306.8,ENST00000313104.9,ENST00000392514.8,ENST00000546564.5,ENST00000546989.5,ENST00000546990.5,ENST00000547173.5,ENST00000547191.5,ENST00000547211.5,ENST00000547475.5,ENST00000548495.5,ENST00000548551.5,ENST00000548568.5,ENST00000549098.5,ENS…	2235.71	2326.56	1831.95	1867.24	1794.45	1878.36	RPLP0	GO:0043231//intracellular membrane-bounded organelle;GO:0070062//extracellular exosome;GO:0016020//membrane;GO:0005634//nucleus;GO:0015934//large ribosomal subunit;GO:0005925//focal adhesion;GO:0022625//cytosolic large ribosomal subunit;GO:0030687//preribosome, large subunit precursor;GO:0030529//intracellular ribonucleoprotein complex;GO:0036464//cytoplasmic ribonucleoprotein granule;GO:0044444/…	GO:0044822//poly(A) RNA binding;GO:0005515//protein binding;GO:0005198//structural molecule activity;GO:0003735//structural constituent of ribosome;GO:0070180//large ribosomal subunit rRNA binding;GO:0003676//nucleic acid binding	GO:0022613//ribonucleoprotein complex biogenesis;GO:0002181//cytoplasmic translation;GO:0000184//nuclear-transcribed mRNA catabolic process, nonsense-mediated decay;GO:0006364//rRNA processing;GO:0031016//pancreas development;GO:0006413//translational initiation;GO:0006614//SRP-dependent cotranslational protein targeting to membrane;GO:0019080//viral gene expression;GO:0019083//viral transcriptio…	K02941//large subunit ribosomal protein LP0	gi|724850226|ref|XP_010366585.1|//PREDICTED: 60S acidic ribosomal protein P0 [Rhinopithecus roxellana];gi|78070390|gb|AAI07718.1|//RPLP0 protein [Homo sapiens];gi|565302301|gb|ETE58939.1|//60S acidic ribosomal protein P0 [Ophiophagus hannah];gi|119618576|gb|EAW98170.1|//ribosomal protein, large, P0, isoform CRA_a [Homo sapiens];gi|504162656|ref|XP_004591942.1|//PREDICTED: 60S acidic ribosomal pro…
ENSG00000123416.15	BGI_novel_T007911,BGI_novel_T007912,BGI_novel_T007915,BGI_novel_T007916,ENST00000332858.10,ENST00000336023.9,ENST00000547476.5,ENST00000547765.5,ENST00000549870.5,ENST00000550367.1,ENST00000551324.5,ENST00000552984.1	2210.95	2649.43	1865.53	2062.64	2204.95	2141.73	TUBA1B	GO:0070062//extracellular exosome;GO:0005634//nucleus;GO:0005874//microtubule;GO:0015630//microtubule cytoskeleton;GO:0005881//cytoplasmic microtubule;GO:0043209//myelin sheath;GO:0005737//cytoplasm;GO:0030496//midbody;GO:0032991//macromolecular complex;GO:0036464//cytoplasmic ribonucleoprotein granule;GO:0055037//recycling endosome	GO:0031625//ubiquitin protein ligase binding;GO:0005200//structural constituent of cytoskeleton;GO:0003725//double-stranded RNA binding;GO:0003924//GTPase activity;GO:0032561//guanyl ribonucleotide binding;GO:0017111//nucleoside-triphosphatase activity;GO:0005525//GTP binding;GO:0005198//structural molecule activity	GO:0000226//microtubule cytoskeleton organization;GO:0006458//'de novo' protein folding;GO:0051301//cell division;GO:0007010//cytoskeleton organization;GO:0071353//cellular response to interleukin-4;GO:0007017//microtubule-based process;GO:0030705//cytoskeleton-dependent intracellular transport;GO:0043623//cellular protein complex assembly;GO:0009207//purine ribonucleoside triphosphate catabolic …	K07374//tubulin alpha	gi|525028015|ref|XP_005061428.1|//PREDICTED: tubulin alpha-1A chain-like [Ficedula albicollis];gi|148672205|gb|EDL04152.1|//mCG18413, isoform CRA_b, partial [Mus musculus];gi|795136012|ref|XP_011791588.1|//PREDICTED: tubulin alpha-1B chain isoform X5 [Colobus angolensis palliatus];gi|431901370|gb|ELK08396.1|//Tubulin alpha-1C chain [Pteropus alecto];gi|194387512|dbj|BAG60120.1|//unnamed protein p…
ENSG00000177954.11	BGI_novel_T002306,ENST00000368567.4,ENST00000392558.4,ENST00000477151.1,ENST00000493224.5	2143.9	2012.15	1677.59	1558.51	1387.38	1486.74	RPS27	GO:0043231//intracellular membrane-bounded organelle;GO:0030529//intracellular ribonucleoprotein complex;GO:0015935//small ribosomal subunit	GO:0043169//cation binding;GO:0046914//transition metal ion binding;GO:0005198//structural molecule activity;GO:0003676//nucleic acid binding	GO:0031016//pancreas development;GO:0019080//viral gene expression;GO:0010467//gene expression;GO:0006412//translation;GO:0007067//mitotic nuclear division	K02978//small subunit ribosomal protein S27e	gi|966964423|ref|XP_015003534.1|//PREDICTED: 40S ribosomal protein S27-like [Macaca mulatta];gi|119618594|gb|EAW98188.1|//hCG1815181, partial [Homo sapiens];gi|795346795|ref|XP_011783575.1|//PREDICTED: 40S ribosomal protein S27 isoform X2 [Colobus angolensis palliatus];gi|942043288|ref|XP_014332479.1|//PREDICTED: 40S ribosomal protein S27-like [Bos mutus]
ENSG00000149273.14	BGI_novel_T006416,BGI_novel_T006417,BGI_novel_T006418,ENST00000278572.10,ENST00000422465.6,ENST00000524851.5,ENST00000525690.1,ENST00000525933.1,ENST00000526248.5,ENST00000526608.5,ENST00000527273.5,ENST00000527446.5,ENST00000528439.5,ENST00000528847.1,ENST00000529173.5,ENST00000529285.5,ENST00000530164.5,ENST00000530170.1,ENST00000530721.5,ENST00000531188.5,ENST00000532872.5,ENST00000534440.5,EN…	2102.81	1978.93	1597.38	1576.63	1483.39	1655.16	RPS3	GO:0043231//intracellular membrane-bounded organelle;GO:0070062//extracellular exosome;GO:0072686//mitotic spindle;GO:0005759//mitochondrial matrix;GO:0005654//nucleoplasm;GO:0005925//focal adhesion;GO:0032587//ruffle membrane;GO:0015935//small ribosomal subunit;GO:0043005//neuron projection;GO:0001726//ruffle;GO:0071159//NF-kappaB complex;GO:0005730//nucleolus;GO:0030529//intracellular ribonucle…	GO:0003723//RNA binding;GO:0003677//DNA binding;GO:0051018//protein kinase A binding;GO:0032358//oxidized pyrimidine DNA binding;GO:0019901//protein kinase binding;GO:0051879//Hsp90 protein binding;GO:0019900//kinase binding;GO:0032357//oxidized purine DNA binding;GO:0030544//Hsp70 protein binding;GO:0003735//structural constituent of ribosome;GO:0032183//SUMO binding;GO:0016835//carbon-oxygen ly…	GO:0043433//negative regulation of sequence-specific DNA binding transcription factor activity;GO:0031116//positive regulation of microtubule polymerization;GO:0007067//mitotic nuclear division;GO:2001272//positive regulation of cysteine-type endopeptidase activity involved in execution phase of apoptosis;GO:0017148//negative regulation of translation;GO:0042769//DNA damage response, detection of…	K02985//small subunit ribosomal protein S3e	gi|690438109|ref|XP_009320232.1|//PREDICTED: 40S ribosomal protein S3 [Pygoscelis adeliae];gi|584012847|ref|XP_006801301.1|//PREDICTED: 40S ribosomal protein S3-like [Neolamprologus brichardi];gi|874482264|ref|XP_012957925.1|//PREDICTED: 40S ribosomal protein S3 [Anas platyrhynchos];gi|386869503|ref|NP_001247435.1|//40S ribosomal protein S3 isoform 2 [Homo sapiens];gi|594037629|ref|XP_006043446.1…
ENSG00000100316.15	BGI_novel_T024932,BGI_novel_T024933,BGI_novel_T024934,BGI_novel_T024935,BGI_novel_T024936,ENST00000216146.8,ENST00000401609.5,ENST00000402527.5,ENST00000420536.1,ENST00000427905.5,ENST00000453303.5,ENST00000459859.1,ENST00000460589.5,ENST00000461967.1,ENST00000464182.5,ENST00000465618.5,ENST00000467105.1,ENST00000471290.1,ENST00000473638.5,ENST00000481985.5,ENST00000484358.1,ENST00000484615.5,ENS…	2096.05	2042.39	1766.18	1801.42	1644.17	1828.19	RPL3	GO:0031981//nuclear lumen;GO:0070062//extracellular exosome;GO:0005654//nucleoplasm;GO:0015934//large ribosomal subunit;GO:0005730//nucleolus;GO:0005925//focal adhesion;GO:0022625//cytosolic large ribosomal subunit	GO:0044822//poly(A) RNA binding;GO:0005515//protein binding;GO:0005198//structural molecule activity;GO:0003735//structural constituent of ribosome;GO:0005488//binding;GO:0003676//nucleic acid binding	GO:0000027//ribosomal large subunit assembly;GO:0000184//nuclear-transcribed mRNA catabolic process, nonsense-mediated decay;GO:0006364//rRNA processing;GO:0031016//pancreas development;GO:0019080//viral gene expression;GO:0006413//translational initiation;GO:0006614//SRP-dependent cotranslational protein targeting to membrane;GO:0019083//viral transcription;GO:0006412//translation;GO:0071353//ce…	K02925//large subunit ribosomal protein L3e	gi|119580719|gb|EAW60315.1|//ribosomal protein L3, isoform CRA_f [Homo sapiens];gi|431900074|gb|ELK08009.1|//60S ribosomal protein L3 [Pteropus alecto];gi|597832170|gb|EYB81900.1|//hypothetical protein Y032_0371g113, partial [Ancylostoma ceylanicum];gi|826275761|ref|XP_012493451.1|//PREDICTED: 60S ribosomal protein L3 [Propithecus coquereli];gi|686773530|ref|XP_002834695.3|//PREDICTED: 60S riboso…
ENSG00000254772.9	ENST00000329251.4,ENST00000524420.5,ENST00000525340.5,ENST00000532986.1	2086.4	1986.41	1705.15	1612.34	1442.19	1667.78	EEF1G	GO:0043234//protein complex;GO:0044444//cytoplasmic part	GO:0008135//translation factor activity, RNA binding	GO:0006412//translation;GO:0051707//response to other organism	K03233//elongation factor 1-gamma	gi|803191823|ref|XP_011957712.1|//PREDICTED: elongation factor 1-gamma isoform X1 [Ovis aries];gi|820981998|ref|XP_012366141.1|//PREDICTED: elongation factor 1-gamma [Nomascus leucogenys];gi|39644794|gb|AAH07949.2|//EEF1G protein, partial [Homo sapiens]
ENSG00000133112.16	BGI_novel_T009786,BGI_novel_T009787,BGI_novel_T009788,ENST00000309246.9,ENST00000379055.5,ENST00000379056.5,ENST00000379060.8,ENST00000442760.2,ENST00000484604.5,ENST00000490277.1,ENST00000527226.2,ENST00000528619.5,ENST00000529421.5,ENST00000530245.5,ENST00000530705.5,ENST00000533567.5,ENST00000616577.4	2079.62	1728.22	1677.65	1272.25	1229.67	1221.63	TPT1	GO:0070062//extracellular exosome;GO:0045298//tubulin complex;GO:0044421//extracellular region part;GO:0005615//extracellular space;GO:0005654//nucleoplasm;GO:0005770//late endosome;GO:0043234//protein complex;GO:0005771//multivesicular body	GO:0046872//metal ion binding;GO:0044822//poly(A) RNA binding;GO:0005509//calcium ion binding;GO:0005488//binding;GO:0008134//transcription factor binding	GO:0043066//negative regulation of apoptotic process;GO:0006816//calcium ion transport;GO:1902230//negative regulation of intrinsic apoptotic signaling pathway in response to DNA damage;GO:0019827//stem cell population maintenance;GO:0006875//cellular metal ion homeostasis;GO:0051707//response to other organism;GO:0009615//response to virus;GO:0006874//cellular calcium ion homeostasis;GO:0070838/…	K06245//laminin, beta 4;K12581//CCR4-NOT transcription complex subunit 7/8;K02927//large subunit ribosomal protein L40e;K20301//trafficking protein particle complex subunit 2;K17985//activating molecule in BECN1-regulated autophagy protein 1;K15696//RING finger protein 113B	gi|820987686|ref|XP_012362357.1|//PREDICTED: translationally-controlled tumor protein isoform X2 [Nomascus leucogenys];gi|594098901|ref|XP_006072597.1|//PREDICTED: translationally-controlled tumor protein [Bubalus bubalis];gi|194384676|dbj|BAG59498.1|//unnamed protein product [Homo sapiens];gi|555943903|ref|NP_001273201.1|//translationally-controlled tumor protein isoform 1 [Homo sapiens];gi|8209…
ENSG00000138326.18	BGI_novel_T004134,BGI_novel_T004135,ENST00000360830.8,ENST00000372360.7,ENST00000435275.5,ENST00000440692.5,ENST00000464716.5,ENST00000465692.1,ENST00000466129.5,ENST00000475468.5,ENST00000476545.5,ENST00000478655.5,ENST00000480662.1,ENST00000482069.5,ENST00000485708.6,ENST00000613865.4	1938.95	1981.08	1713.96	1639.08	1556.64	1723.32	RPS24	GO:0031981//nuclear lumen;GO:0015935//small ribosomal subunit	GO:0008135//translation factor activity, RNA binding;GO:0005515//protein binding;GO:0005198//structural molecule activity	GO:0048872//homeostasis of number of cells;GO:0031016//pancreas development;GO:0019080//viral gene expression;GO:0006412//translation;GO:0030490//maturation of SSU-rRNA	K02974//small subunit ribosomal protein S24e	gi|214010226|ref|NP_001135757.1|//40S ribosomal protein S24 isoform d [Homo sapiens];gi|795118008|ref|XP_011784205.1|//PREDICTED: 40S ribosomal protein S24 isoform X1 [Colobus angolensis palliatus];gi|821024194|ref|XP_012358397.1|//PREDICTED: 40S ribosomal protein S24 isoform X3 [Nomascus leucogenys];gi|821024190|ref|XP_012358395.1|//PREDICTED: 40S ribosomal protein S24 isoform X1 [Nomascus leuco…
ENSG00000186468.12	BGI_novel_T029203,ENST00000296674.12,ENST00000503605.1,ENST00000504293.5,ENST00000507980.1,ENST00000510019.5,ENST00000510210.5,ENST00000511844.1,ENST00000512493.5	1927.26	1966.7	1590.6	1539.91	1366.4	1429.01	RPS23	GO:0030529//intracellular ribonucleoprotein complex;GO:0015935//small ribosomal subunit	GO:0005198//structural molecule activity;GO:0005488//binding	GO:0031016//pancreas development;GO:0019080//viral gene expression;GO:0010467//gene expression;GO:0006412//translation	K02973//small subunit ribosomal protein S23e	gi|591306290|ref|XP_007079849.1|//PREDICTED: 40S ribosomal protein S23 [Panthera tigris altaica];gi|697522250|ref|XP_009686890.1|//PREDICTED: 40S ribosomal protein S23 [Struthio camelus australis];gi|957852953|ref|XP_014676475.1|//PREDICTED: 40S ribosomal protein S23 [Priapulus caudatus];gi|565313399|gb|ETE65751.1|//40S ribosomal protein S23, partial [Ophiophagus hannah];gi|562827889|ref|XP_00614…
ENSG00000147604.13	BGI_novel_T034080,BGI_novel_T034081,BGI_novel_T034082,BGI_novel_T034083,BGI_novel_T034084,BGI_novel_T034085,ENST00000352983.6,ENST00000396465.5,ENST00000396466.5,ENST00000396467.5,ENST00000431653.1,ENST00000435330.5,ENST00000466821.1,ENST00000487500.2	1876.68	1745.12	1530.58	1282.24	1128.48	1316.6	RPL7	GO:0070062//extracellular exosome;GO:0016020//membrane;GO:0015934//large ribosomal subunit;GO:0005730//nucleolus;GO:0005925//focal adhesion;GO:0022625//cytosolic large ribosomal subunit;GO:0005844//polysome	GO:0003723//RNA binding;GO:0003729//mRNA binding;GO:0003677//DNA binding;GO:0042802//identical protein binding;GO:0005198//structural molecule activity;GO:0003735//structural constituent of ribosome;GO:0042803//protein homodimerization activity	GO:0002181//cytoplasmic translation;GO:0000184//nuclear-transcribed mRNA catabolic process, nonsense-mediated decay;GO:0031016//pancreas development;GO:0006413//translational initiation;GO:0006614//SRP-dependent cotranslational protein targeting to membrane;GO:0019080//viral gene expression;GO:0042254//ribosome biogenesis;GO:0019083//viral transcription;GO:0006412//translation;GO:0000463//maturat…	K02937//large subunit ribosomal protein L7e	gi|307388|gb|AAA03081.1|//ribosomal protein L7 [Homo sapiens];gi|823413647|ref|XP_004403961.2|//PREDICTED: LOW QUALITY PROTEIN: 60S ribosomal protein L7 [Odobenus rosmarus divergens];gi|955529688|ref|XP_014647538.1|//PREDICTED: 60S ribosomal protein L7 [Ceratotherium simum simum];gi|444707476|gb|ELW48750.1|//60S ribosomal protein L7 [Tupaia chinensis];gi|685558539|ref|XP_009211473.1|//PREDICTED: …
ENSG00000145425.9	BGI_novel_T028386,BGI_novel_T028387,ENST00000274065.8,ENST00000503002.5,ENST00000505243.5,ENST00000506126.5,ENST00000507327.5,ENST00000507485.1,ENST00000508783.5,ENST00000509736.5,ENST00000510993.1,ENST00000512690.5,ENST00000512797.5,ENST00000514682.5,ENST00000515792.5,ENST00000515818.5	1874.87	1836.13	1580.91	1603.23	1551.82	1592.82	RPS3A	GO:0031981//nuclear lumen;GO:0070062//extracellular exosome;GO:0005654//nucleoplasm;GO:0005730//nucleolus;GO:0005925//focal adhesion;GO:0022627//cytosolic small ribosomal subunit;GO:0015935//small ribosomal subunit	GO:0044822//poly(A) RNA binding;GO:0005515//protein binding;GO:0005198//structural molecule activity;GO:0003735//structural constituent of ribosome;GO:0003676//nucleic acid binding	GO:0012502//induction of programmed cell death;GO:0030154//cell differentiation;GO:0000184//nuclear-transcribed mRNA catabolic process, nonsense-mediated decay;GO:0043066//negative regulation of apoptotic process;GO:0006364//rRNA processing;GO:0048869//cellular developmental process;GO:0031016//pancreas development;GO:0019080//viral gene expression;GO:0006413//translational initiation;GO:0006614/…	K02984//small subunit ribosomal protein S3Ae	gi|4506723|ref|NP_000997.1|//40S ribosomal protein S3a isoform 1 [Homo sapiens];gi|944215116|gb|KQK81509.1|//40S ribosomal protein S3a [Amazona aestiva];gi|556773926|ref|XP_005982108.1|//PREDICTED: 40S ribosomal protein S3a-like isoform X2 [Pantholops hodgsonii];gi|119625399|gb|EAX04994.1|//ribosomal protein S3A, isoform CRA_g [Homo sapiens];gi|444709410|gb|ELW50426.1|//40S ribosomal protein S3a …
ENSG00000105372.6	BGI_novel_T019675,ENST00000221975.6,ENST00000593863.5,ENST00000598261.1,ENST00000598399.1,ENST00000598466.5,ENST00000598742.5,ENST00000600467.5,ENST00000601492.5	1847.29	1774.2	1432.1	1991.18	1751.01	1892.49	RPS19	GO:0016020//membrane;GO:0070062//extracellular exosome;GO:0005654//nucleoplasm;GO:0005925//focal adhesion;GO:0015935//small ribosomal subunit;GO:0031981//nuclear lumen;GO:0005730//nucleolus;GO:0022627//cytosolic small ribosomal subunit	GO:0044822//poly(A) RNA binding;GO:0017134//fibroblast growth factor binding;GO:0005198//structural molecule activity;GO:0003735//structural constituent of ribosome;GO:0042803//protein homodimerization activity;GO:0003676//nucleic acid binding;GO:0019901//protein kinase binding	GO:0030099//myeloid cell differentiation;GO:0042254//ribosome biogenesis;GO:0048522//positive regulation of cellular process;GO:0000028//ribosomal small subunit assembly;GO:0051272//positive regulation of cellular component movement;GO:0060266//negative regulation of respiratory burst involved in inflammatory response;GO:0002548//monocyte chemotaxis;GO:0006810//transport;GO:0009605//response to e…	K02966//small subunit ribosomal protein S19e	gi|431922725|gb|ELK19630.1|//Doublesex- and mab-3-related transcription factor C2 [Pteropus alecto];gi|528768603|gb|EPY88262.1|//hypothetical protein CB1_000185024 [Camelus ferus];gi|671034187|ref|XP_008707919.1|//PREDICTED: 40S ribosomal protein S19 [Ursus maritimus];gi|444730664|gb|ELW71038.1|//40S ribosomal protein S19 [Tupaia chinensis]
ENSG00000167552.13	BGI_novel_T007913,BGI_novel_T007914,BGI_novel_T007918,ENST00000295766.9,ENST00000301071.11,ENST00000546918.1,ENST00000547939.5,ENST00000548363.1,ENST00000550254.1,ENST00000550767.5,ENST00000550811.1,ENST00000552924.1	1791.69	1573.36	1404.04	1531.57	1870.17	1925.01	TUBA1A	GO:0070062//extracellular exosome;GO:0005634//nucleus;GO:0005874//microtubule;GO:0005881//cytoplasmic microtubule;GO:0043209//myelin sheath;GO:0030496//midbody;GO:0005829//cytosol;GO:0036464//cytoplasmic ribonucleoprotein granule;GO:0055037//recycling endosome;GO:0044444//cytoplasmic part	GO:0031625//ubiquitin protein ligase binding;GO:0046982//protein heterodimerization activity;GO:0005200//structural constituent of cytoskeleton;GO:0003725//double-stranded RNA binding;GO:0046983//protein dimerization activity;GO:0003924//GTPase activity;GO:0019904//protein domain specific binding;GO:0032561//guanyl ribonucleotide binding;GO:0017111//nucleoside-triphosphatase activity;GO:0005525//…	GO:0000226//microtubule cytoskeleton organization;GO:0006458//'de novo' protein folding;GO:0043066//negative regulation of apoptotic process;GO:0021634//optic nerve formation;GO:0022402//cell cycle process;GO:0051301//cell division;GO:0007010//cytoskeleton organization;GO:0000086//G2/M transition of mitotic cell cycle;GO:0007017//microtubule-based process;GO:0071353//cellular response to interleu…	K07374//tubulin alpha	gi|525028015|ref|XP_005061428.1|//PREDICTED: tubulin alpha-1A chain-like [Ficedula albicollis];gi|915668368|gb|KOC70041.1|//Tubulin alpha-1C chain [Habropoda laboriosa];gi|946784787|ref|XP_014402595.1|//PREDICTED: tubulin alpha-3 chain-like isoform X2 [Myotis brandtii];gi|6755901|ref|NP_035783.1|//tubulin alpha-1A chain [Mus musculus];gi|537214147|gb|ERE81184.1|//tubulin alpha-1C chain [Cricetulu…
ENSG00000204628.11	BGI_novel_T030093,ENST00000376817.8,ENST00000502548.5,ENST00000502844.5,ENST00000502890.5,ENST00000502905.5,ENST00000503081.1,ENST00000503170.1,ENST00000503494.5,ENST00000504128.5,ENST00000504325.5,ENST00000504726.1,ENST00000505461.5,ENST00000506312.3,ENST00000507000.5,ENST00000507261.1,ENST00000507273.5,ENST00000507756.5,ENST00000508044.1,ENST00000508682.5,ENST00000508963.1,ENST00000509148.1,ENS…	1760.61	1756.99	1407.19	1433.27	1356.36	1496.77	RACK1	GO:0016020//membrane;GO:0044424//intracellular part;GO:0044297//cell body	GO:0019902//phosphatase binding;GO:0004871//signal transducer activity;GO:0019899//enzyme binding;GO:0016772//transferase activity, transferring phosphorus-containing groups;GO:0019901//protein kinase binding	GO:0007186//G-protein coupled receptor signaling pathway;GO:0006796//phosphate-containing compound metabolic process	K14753//guanine nucleotide-binding protein subunit beta-2-like 1 protein	gi|119574083|gb|EAW53698.1|//guanine nucleotide binding protein (G protein), beta polypeptide 2-like 1, isoform CRA_g [Homo sapiens];gi|148701845|gb|EDL33792.1|//guanine nucleotide binding protein (G protein), beta polypeptide 2 like 1, isoform CRA_c, partial [Mus musculus];gi|697840062|ref|XP_009640389.1|//PREDICTED: guanine nucleotide-binding protein subunit beta-2-like 1 [Egretta garzetta];gi|…
ENSG00000137154.12	BGI_novel_T034878,BGI_novel_T034879,BGI_novel_T034880,BGI_novel_T034887,ENST00000315377.4,ENST00000380381.3,ENST00000380384.5,ENST00000380394.8,ENST00000498815.1	1713.72	1846.66	1582.51	1495.54	1487.41	1555.54	RPS6	GO:0043231//intracellular membrane-bounded organelle;GO:0016020//membrane;GO:0030425//dendrite;GO:0044464//cell part;GO:0015935//small ribosomal subunit;GO:0031981//nuclear lumen;GO:0044297//cell body;GO:0005730//nucleolus;GO:0022627//cytosolic small ribosomal subunit;GO:0036464//cytoplasmic ribonucleoprotein granule	GO:0044822//poly(A) RNA binding;GO:0005198//structural molecule activity;GO:0003735//structural constituent of ribosome;GO:0005488//binding;GO:0019901//protein kinase binding	GO:0000087//mitotic M phase;GO:0048477//oogenesis;GO:0022618//ribonucleoprotein complex assembly;GO:0035556//intracellular signal transduction;GO:0042274//ribosomal small subunit biogenesis;GO:0042254//ribosome biogenesis;GO:0007169//transmembrane receptor protein tyrosine kinase signaling pathway;GO:0043065//positive regulation of apoptotic process;GO:0002286//T cell activation involved in immun…	K02991//small subunit ribosomal protein S6e	gi|826352391|ref|XP_012520502.1|//PREDICTED: 40S ribosomal protein S6 [Propithecus coquereli];gi|594657000|ref|XP_007176859.1|//PREDICTED: 40S ribosomal protein S6 [Balaenoptera acutorostrata scammoni];gi|795200975|ref|XP_011848049.1|//PREDICTED: 40S ribosomal protein S6 isoform X4 [Mandrillus leucophaeus];gi|755785705|ref|XP_003995546.2|//PREDICTED: 40S ribosomal protein S6 [Felis catus];gi|4447…
ENSG00000142541.16	BGI_novel_T020065,BGI_novel_T020066,ENST00000391857.8,ENST00000467825.2,ENST00000468655.1,ENST00000472481.5,ENST00000474171.1,ENST00000476268.6,ENST00000476300.1,ENST00000477613.6,ENST00000479992.5,ENST00000484279.5,ENST00000486930.5,ENST00000488946.1,ENST00000621674.4,ENST00000624069.3	1696.71	1719.36	1453.02	1536.29	1306.05	1456.77	RPL13A	GO:0016020//membrane;GO:0005730//nucleolus;GO:0005925//focal adhesion;GO:0030529//intracellular ribonucleoprotein complex;GO:0097452//GAIT complex;GO:0022625//cytosolic large ribosomal subunit;GO:0044444//cytoplasmic part	GO:0003729//mRNA binding;GO:0005198//structural molecule activity;GO:0003735//structural constituent of ribosome	GO:0000184//nuclear-transcribed mRNA catabolic process, nonsense-mediated decay;GO:0006364//rRNA processing;GO:1901194//negative regulation of formation of translation preinitiation complex;GO:0031016//pancreas development;GO:0071346//cellular response to interferon-gamma;GO:0006614//SRP-dependent cotranslational protein targeting to membrane;GO:0019080//viral gene expression;GO:0010467//gene exp…	K02872//large subunit ribosomal protein L13Ae	gi|635051686|ref|XP_008000486.1|//PREDICTED: 60S ribosomal protein L13a-like isoform X2 [Chlorocebus sabaeus];gi|197099650|ref|NP_001125810.1|//60S ribosomal protein L13a [Pongo abelii];gi|6912634|ref|NP_036555.1|//60S ribosomal protein L13a isoform 1 [Homo sapiens];gi|961767310|ref|XP_014942625.1|//PREDICTED: 60S ribosomal protein L13a [Acinonyx jubatus];gi|724855744|ref|XP_010367772.1|//PREDICT…
ENSG00000174444.14	BGI_novel_T012286,BGI_novel_T012287,BGI_novel_T012288,BGI_novel_T012289,BGI_novel_T012290,BGI_novel_T012291,ENST00000307961.10,ENST00000561554.5,ENST00000561775.5,ENST00000563473.1,ENST00000564439.5,ENST00000564517.1,ENST00000564647.5,ENST00000564744.1,ENST00000565723.1,ENST00000566039.5,ENST00000566491.1,ENST00000566622.5,ENST00000566624.5,ENST00000567229.5,ENST00000568588.5,ENST00000569438.2,EN…	1688.54	1827.57	1600.31	1659.87	1493.95	1575.35	RPL4	GO:0031981//nuclear lumen;GO:0070062//extracellular exosome;GO:0016020//membrane;GO:0015934//large ribosomal subunit;GO:0005730//nucleolus;GO:0005925//focal adhesion;GO:0030529//intracellular ribonucleoprotein complex;GO:0022625//cytosolic large ribosomal subunit;GO:0044444//cytoplasmic part	GO:0044822//poly(A) RNA binding;GO:0005515//protein binding;GO:0005198//structural molecule activity;GO:0003735//structural constituent of ribosome;GO:0005488//binding;GO:0003676//nucleic acid binding	GO:0000184//nuclear-transcribed mRNA catabolic process, nonsense-mediated decay;GO:0006364//rRNA processing;GO:0006413//translational initiation;GO:0006614//SRP-dependent cotranslational protein targeting to membrane;GO:0019080//viral gene expression;GO:0031016//pancreas development;GO:0019083//viral transcription;GO:0006412//translation	K02930//large subunit ribosomal protein L4e	gi|970727843|ref|XP_015099305.1|//PREDICTED: 60S ribosomal protein L4 [Vicugna pacos];gi|984090129|ref|XP_015335996.1|//PREDICTED: 60S ribosomal protein L4 [Marmota marmota marmota];gi|830016508|ref|XP_012614067.1|//PREDICTED: 60S ribosomal protein L4 [Microcebus murinus];gi|197097764|ref|NP_001125225.1|//60S ribosomal protein L4 [Pongo abelii];gi|426379500|ref|XP_004056433.1|//PREDICTED: 60S rib…
ENSG00000198899.2	ENST00000361899.2	1631.64	1186.51	1141.46	1249.86	2332.78	1775.78	MT-ATP6	GO:0005753//mitochondrial proton-transporting ATP synthase complex	GO:0017111//nucleoside-triphosphatase activity;GO:0005215//transporter activity	GO:0006754//ATP biosynthetic process;GO:0022900//electron transport chain;GO:0009207//purine ribonucleoside triphosphate catabolic process;GO:0006839//mitochondrial transport	K02126//F-type H+-transporting ATPase subunit a	gi|513789137|gb|AGO22236.1|//ATP synthase F0 subunit 6 (mitochondrion) [Homo sapiens]
ENSG00000008988.9	BGI_novel_T033969,BGI_novel_T033970,BGI_novel_T033971,BGI_novel_T033972,BGI_novel_T033973,ENST00000009589.7,ENST00000518875.5,ENST00000519369.1,ENST00000519606.5,ENST00000519807.5,ENST00000520490.1,ENST00000520627.1,ENST00000521262.5,ENST00000521289.5,ENST00000523936.5,ENST00000524349.5,ENST00000618656.1	1631.3	1471.08	1231.77	1170.99	1117.06	1221.04	RPS20	GO:0030529//intracellular ribonucleoprotein complex;GO:0015935//small ribosomal subunit	GO:0003723//RNA binding;GO:0005198//structural molecule activity;GO:0003735//structural constituent of ribosome;GO:0003676//nucleic acid binding	GO:0031016//pancreas development;GO:0019080//viral gene expression;GO:0010467//gene expression;GO:0006412//translation	K17985//activating molecule in BECN1-regulated autophagy protein 1;K02969//small subunit ribosomal protein S20e	gi|226246671|ref|NP_001139699.1|//40S ribosomal protein S20 isoform 1 [Homo sapiens] ;gi|149061002|gb|EDM11612.1|//rCG30449, isoform CRA_c [Rattus norvegicus];gi|431891783|gb|ELK02317.1|//40S ribosomal protein S20 [Pteropus alecto];gi|149411216|ref|XP_001514106.1|//PREDICTED: 40S ribosomal protein S20 [Ornithorhynchus anatinus];gi|594630293|ref|XP_007168696.1|//PREDICTED: uncharacterized protein …
ENSG00000198034.10	BGI_novel_T036568,BGI_novel_T036569,BGI_novel_T036570,ENST00000316084.9,ENST00000373626.4,ENST00000470671.1,ENST00000486733.2,ENST00000492695.1	1628.23	1523.64	1341.76	1129.55	1055.2	1162.96	RPS4X	GO:0030529//intracellular ribonucleoprotein complex;GO:0015935//small ribosomal subunit	GO:0003723//RNA binding;GO:0005198//structural molecule activity;GO:0003676//nucleic acid binding	GO:0031016//pancreas development;GO:0019080//viral gene expression;GO:0008283//cell proliferation;GO:0010467//gene expression;GO:0006412//translation;GO:0007417//central nervous system development	K02987//small subunit ribosomal protein S4e	gi|148695326|gb|EDL27273.1|//mCG127176 [Mus musculus];gi|119592221|gb|EAW71815.1|//ribosomal protein S4, X-linked, isoform CRA_a [Homo sapiens];gi|635022782|ref|XP_007962468.1|//PREDICTED: 40S ribosomal protein S4, X isoform-like [Chlorocebus sabaeus]
ENSG00000112306.7	ENST00000230050.3,ENST00000484616.2	1576.88	1412.26	1276.46	1037.72	943.78	882.06	RPS12	GO:0015935//small ribosomal subunit	GO:0005198//structural molecule activity	GO:0031016//pancreas development;GO:0019080//viral gene expression;GO:0006412//translation	K02951//small subunit ribosomal protein S12e	gi|14277700|ref|NP_001007.2|//40S ribosomal protein S12 [Homo sapiens]
ENSG00000087086.14	BGI_novel_T020012,ENST00000331825.10	1523.55	1004.28	988.77	745.7	581.64	537.9	FTL	GO:0044444//cytoplasmic part	GO:0005515//protein binding;GO:0005506//iron ion binding;GO:0003824//catalytic activity	GO:0000041//transition metal ion transport;GO:0048193//Golgi vesicle transport;GO:0006875//cellular metal ion homeostasis;GO:0008152//metabolic process	K13625//ferritin light chain	gi|33096741|emb|CAE11873.1|//hypothetical protein [Homo sapiens]
ENSG00000167996.15	BGI_novel_T005801,BGI_novel_T005802,BGI_novel_T005803,ENST00000273550.11,ENST00000526640.5,ENST00000529191.5,ENST00000529548.1,ENST00000529631.5,ENST00000530019.5,ENST00000532601.1,ENST00000532829.5,ENST00000533138.1,ENST00000534180.1,ENST00000534719.1,ENST00000620041.4	1513.05	1250.4	1218.81	872.79	919.74	917.82	FTH1	GO:0043231//intracellular membrane-bounded organelle;GO:0070062//extracellular exosome;GO:0005634//nucleus;GO:0005829//cytosol;GO:0044444//cytoplasmic part;GO:0008043//intracellular ferritin complex	GO:0005515//protein binding;GO:0005506//iron ion binding;GO:0004322//ferroxidase activity;GO:0016724//oxidoreductase activity, oxidizing metal ions, oxygen as acceptor;GO:0008199//ferric iron binding;GO:0003824//catalytic activity;GO:0005488//binding	GO:0006810//transport;GO:0006879//cellular iron ion homeostasis;GO:0010939//regulation of necrotic cell death;GO:0000041//transition metal ion transport;GO:0008152//metabolic process;GO:0048147//negative regulation of fibroblast proliferation;GO:0055114//oxidation-reduction process;GO:0048193//Golgi vesicle transport;GO:0006875//cellular metal ion homeostasis;GO:0006826//iron ion transport;GO:000…	K00522//ferritin heavy chain [EC:1.16.3.2]	gi|795099359|ref|XP_011795970.1|//PREDICTED: LOW QUALITY PROTEIN: ferritin heavy chain-like [Colobus angolensis palliatus];gi|119594397|gb|EAW73991.1|//ferritin, heavy polypeptide 1, isoform CRA_b [Homo sapiens];gi|76779199|gb|AAI05803.1|//FTH1 protein, partial [Homo sapiens];gi|686736046|ref|XP_009244536.1|//PREDICTED: ferritin heavy chain isoform X1 [Pongo abelii];gi|635015808|ref|XP_008007775.…
ENSG00000213741.9	BGI_novel_T010620,ENST00000245458.10,ENST00000396020.7,ENST00000539688.1,ENST00000554075.1,ENST00000556230.1,ENST00000557111.5,ENST00000557367.2,ENST00000557519.1	1465.21	1383.47	1045.31	1245.55	1072.33	1098.66	RPS29	GO:0005634//nucleus;GO:0044464//cell part;GO:0022625//cytosolic large ribosomal subunit;GO:0015935//small ribosomal subunit	GO:0046914//transition metal ion binding;GO:0003824//catalytic activity;GO:0005198//structural molecule activity;GO:0003735//structural constituent of ribosome;GO:0005488//binding	GO:0019080//viral gene expression;GO:0031016//pancreas development;GO:0048863//stem cell differentiation;GO:0000122//negative regulation of transcription from RNA polymerase II promoter;GO:0010467//gene expression;GO:0006412//translation;GO:0048646//anatomical structure formation involved in morphogenesis;GO:0007599//hemostasis;GO:0007049//cell cycle	K10348//LRR-repeat protein 1;K02980//small subunit ribosomal protein S29e;K02912//large subunit ribosomal protein L32e	gi|795628373|ref|XP_011733305.1|//PREDICTED: 60S ribosomal protein L32-like [Macaca nemestrina];gi|795190444|ref|XP_011802443.1|//PREDICTED: 40S ribosomal protein S29 isoform X2 [Colobus angolensis palliatus];gi|759100021|ref|XP_011375277.1|//PREDICTED: LOW QUALITY PROTEIN: 40S ribosomal protein S29 [Pteropus vampyrus];gi|820972263|ref|XP_012359893.1|//PREDICTED: 40S ribosomal protein S29 isoform…
ENSG00000161016.17	BGI_novel_T034733,BGI_novel_T034734,BGI_novel_T034735,BGI_novel_T034736,BGI_novel_T034737,BGI_novel_T034738,ENST00000262584.7,ENST00000394920.6,ENST00000525232.5,ENST00000526668.5,ENST00000527914.5,ENST00000528296.5,ENST00000528957.5,ENST00000529163.5,ENST00000529920.5,ENST00000531767.1,ENST00000531975.5,ENST00000532702.1,ENST00000533397.5,ENST00000534781.1	1464.33	1428.35	1124.85	1233.13	1184.96	1239.53	RPL8	GO:0016020//membrane;GO:0015934//large ribosomal subunit;GO:0005730//nucleolus;GO:0005925//focal adhesion;GO:0022625//cytosolic large ribosomal subunit	GO:0003723//RNA binding;GO:1990932//5.8S rRNA binding;GO:0044822//poly(A) RNA binding;GO:0005515//protein binding;GO:0005198//structural molecule activity;GO:0003735//structural constituent of ribosome;GO:0019843//rRNA binding	GO:0002181//cytoplasmic translation;GO:0000184//nuclear-transcribed mRNA catabolic process, nonsense-mediated decay;GO:1990090//cellular response to nerve growth factor stimulus;GO:0006364//rRNA processing;GO:0031016//pancreas development;GO:0019080//viral gene expression;GO:0006413//translational initiation;GO:0006614//SRP-dependent cotranslational protein targeting to membrane;GO:0019083//viral…	K02938//large subunit ribosomal protein L8e	gi|795113615|ref|XP_011831143.1|//PREDICTED: 60S ribosomal protein L8, partial [Mandrillus leucophaeus];gi|850270866|ref|XP_012861893.1|//PREDICTED: 60S ribosomal protein L8 [Echinops telfairi];gi|974075843|ref|XP_015235455.1|//PREDICTED: 60S ribosomal protein L8 [Cyprinodon variegatus];gi|74212223|dbj|BAE40270.1|//unnamed protein product [Mus musculus];gi|533164489|ref|XP_005395995.1|//PREDICTED…
ENSG00000198918.7	ENST00000361575.3,ENST00000468844.1,ENST00000477403.1	1442.73	1435.15	1264.01	1147.55	1121.07	1194.96	RPL39	NA	NA	NA	K02924//large subunit ribosomal protein L39e	gi|795543060|ref|XP_011716829.1|//PREDICTED: 60S ribosomal protein L39 isoform X1 [Macaca nemestrina];gi|119610253|gb|EAW89847.1|//ribosomal protein L39, isoform CRA_a [Homo sapiens];gi|685516582|ref|XP_009211990.1|//PREDICTED: uncharacterized protein LOC101002977 [Papio anubis]
ENSG00000142676.12	BGI_novel_T000640,ENST00000374550.7,ENST00000443624.5,ENST00000458455.1,ENST00000467075.1,ENST00000482370.1	1439.93	1385.93	1218.54	1186.79	1033.18	1192.96	RPL11	GO:0031981//nuclear lumen;GO:0015934//large ribosomal subunit	GO:0003723//RNA binding;GO:0005198//structural molecule activity	GO:0006886//intracellular protein transport;GO:0031016//pancreas development;GO:0019080//viral gene expression;GO:0012502//induction of programmed cell death;GO:0042254//ribosome biogenesis;GO:0033365//protein localization to organelle;GO:0006412//translation	K02868//large subunit ribosomal protein L11e	gi|826312300|ref|XP_012506320.1|//PREDICTED: 60S ribosomal protein L11 [Propithecus coquereli];gi|589936243|ref|XP_006980890.1|//PREDICTED: 60S ribosomal protein L11 [Peromyscus maniculatus bairdii];gi|743723499|ref|XP_010955668.1|//PREDICTED: 60S ribosomal protein L11 isoform X1 [Camelus bactrianus];gi|955507084|ref|XP_014639236.1|//PREDICTED: 60S ribosomal protein L11 [Ceratotherium simum simum…
ENSG00000269028.3	ENST00000600213.3	1425.4	1212.08	1049.04	864.47	1421.6	1092.06	MTRNR2L12	NA	NA	NA	NA	gi|345543|pir||JC1348//hypothetical 18K protein - goldfish mitochondrion
ENSG00000034510.5	BGI_novel_T021402,ENST00000233143.5	1425.02	1290.71	1287.33	785.13	872.86	613.79	TMSB10	GO:0005856//cytoskeleton;GO:0043232//intracellular non-membrane-bounded organelle;GO:0005737//cytoplasm	GO:0003779//actin binding;GO:0003785//actin monomer binding	GO:0007281//germ cell development;GO:0007015//actin filament organization;GO:0030837//negative regulation of actin filament polymerization	K13785//thymosin beta 10	gi|119619953|gb|EAW99547.1|//thymosin, beta 10, isoform CRA_a, partial [Homo sapiens]
ENSG00000063177.12	BGI_novel_T019981,BGI_novel_T019982,BGI_novel_T019983,BGI_novel_T019984,ENST00000084795.9,ENST00000546623.5,ENST00000547892.1,ENST00000547897.5,ENST00000549273.5,ENST00000549370.5,ENST00000549533.1,ENST00000549920.5,ENST00000550645.5,ENST00000550671.1,ENST00000550973.5,ENST00000551749.5,ENST00000552347.5,ENST00000552588.5,ENST00000552705.5,ENST00000552851.1	1419.51	1349.99	1066.53	1128.02	1056.29	1188.47	RPL18	GO:0016020//membrane;GO:0015934//large ribosomal subunit;GO:0005730//nucleolus;GO:0005925//focal adhesion;GO:0022625//cytosolic large ribosomal subunit;GO:0044444//cytoplasmic part	GO:0003723//RNA binding;GO:0005198//structural molecule activity;GO:0003735//structural constituent of ribosome;GO:0003676//nucleic acid binding	GO:0000184//nuclear-transcribed mRNA catabolic process, nonsense-mediated decay;GO:0006364//rRNA processing;GO:0006413//translational initiation;GO:0006614//SRP-dependent cotranslational protein targeting to membrane;GO:0019080//viral gene expression;GO:0031016//pancreas development;GO:0019083//viral transcription;GO:0006412//translation	K02883//large subunit ribosomal protein L18e	gi|119572743|gb|EAW52358.1|//ribosomal protein L18, isoform CRA_a [Homo sapiens];gi|686759697|ref|XP_009231125.1|//PREDICTED: 60S ribosomal protein L18 [Pongo abelii];gi|544512506|ref|XP_005589842.1|//PREDICTED: 60S ribosomal protein L18 isoform X1 [Macaca fascicularis];gi|119572747|gb|EAW52362.1|//ribosomal protein L18, isoform CRA_d [Homo sapiens];gi|4506607|ref|NP_000970.1|//60S ribosomal prot…
ENSG00000105193.8	BGI_novel_T019573,ENST00000251453.7,ENST00000339471.8,ENST00000595386.1,ENST00000599539.5,ENST00000599705.1,ENST00000601390.1,ENST00000601655.5,ENST00000602153.5	1418.29	1348.43	1071.35	1152.6	1071.48	1095.09	RPS16	GO:0015935//small ribosomal subunit	GO:0005198//structural molecule activity;GO:0003676//nucleic acid binding	GO:0031016//pancreas development;GO:0019080//viral gene expression;GO:0042254//ribosome biogenesis;GO:0006412//translation	K02960//small subunit ribosomal protein S16e	gi|47940482|gb|AAH71674.1|//RPS16 protein [Homo sapiens] ;gi|594081007|ref|XP_006064132.1|//PREDICTED: 40S ribosomal protein S16-like [Bubalus bubalis];gi|537072794|gb|ERE41892.1|//40S ribosomal protein S16-like protein [Cricetulus griseus];gi|119577299|gb|EAW56895.1|//ribosomal protein S16, isoform CRA_d [Homo sapiens]
ENSG00000265681.7	ENST00000578528.1,ENST00000578532.5,ENST00000578966.1,ENST00000579248.5,ENST00000579408.5,ENST00000579495.1,ENST00000580210.5,ENST00000580261.5,ENST00000580387.5,ENST00000581091.1,ENST00000581305.1,ENST00000581373.5,ENST00000581741.1,ENST00000582588.1,ENST00000582782.5,ENST00000582935.1,ENST00000583036.5,ENST00000583637.5,ENST00000584364.5,ENST00000615479.4,ENST00000615760.4,ENST00000617346.4,ENS…	1391.57	1267.9	1176.38	1158.41	1129.88	1190.03	RPL17	GO:0030529//intracellular ribonucleoprotein complex;GO:0044444//cytoplasmic part	GO:0005198//structural molecule activity	GO:0031016//pancreas development;GO:0019080//viral gene expression;GO:0006412//translation	K02880//large subunit ribosomal protein L17e	gi|426385944|ref|XP_004059456.1|//PREDICTED: 60S ribosomal protein L17 isoform 8 [Gorilla gorilla gorilla];gi|970731836|ref|XP_015100878.1|//PREDICTED: LOW QUALITY PROTEIN: 60S ribosomal protein L17-like [Vicugna pacos];gi|4506617|ref|NP_000976.1|//60S ribosomal protein L17 isoform a [Homo sapiens];gi|795342189|ref|XP_011929989.1|//PREDICTED: 60S ribosomal protein L17 isoform X1 [Cercocebus atys]…
ENSG00000168028.13	BGI_novel_T025562,BGI_novel_T025563,BGI_novel_T025564,BGI_novel_T025565,ENST00000301821.10,ENST00000443003.2,ENST00000444512.2,ENST00000458478.5,ENST00000475346.1,ENST00000477325.1,ENST00000478027.2,ENST00000487876.1,ENST00000495394.1	1383.72	1461.91	1140.74	1215.12	1167.31	1238.95	RPSA	GO:0043231//intracellular membrane-bounded organelle;GO:0016020//membrane;GO:0070062//extracellular exosome;GO:0005634//nucleus;GO:0030686//90S preribosome;GO:0005654//nucleoplasm;GO:0015935//small ribosomal subunit;GO:0005578//proteinaceous extracellular matrix;GO:0043025//neuronal cell body;GO:0044297//cell body;GO:0030529//intracellular ribonucleoprotein complex;GO:0022627//cytosolic small rib…	GO:0043022//ribosome binding;GO:0044822//poly(A) RNA binding;GO:0043236//laminin binding;GO:0005055//laminin receptor activity;GO:0005515//protein binding;GO:0004888//transmembrane signaling receptor activity;GO:0003735//structural constituent of ribosome;GO:0004871//signal transducer activity;GO:0005198//structural molecule activity;GO:0043021//ribonucleoprotein complex binding;GO:0001618//virus…	GO:0022618//ribonucleoprotein complex assembly;GO:0000461//endonucleolytic cleavage to generate mature 3'-end of SSU-rRNA from (SSU-rRNA, 5.8S rRNA, LSU-rRNA);GO:0000447//endonucleolytic cleavage in ITS1 to separate SSU-rRNA from 5.8S rRNA and LSU-rRNA from tricistronic rRNA transcript (SSU-rRNA, 5.8S rRNA, LSU-rRNA);GO:0000028//ribosomal small subunit assembly;GO:0023052//signaling;GO:0000462//m…	K02998//small subunit ribosomal protein SAe	gi|795465553|ref|XP_011889917.1|//PREDICTED: 40S ribosomal protein SA, partial [Cercocebus atys];gi|820983550|ref|XP_012351476.1|//PREDICTED: 40S ribosomal protein SA isoform X1 [Nomascus leucogenys];gi|966982898|ref|XP_014968611.1|//PREDICTED: 40S ribosomal protein SA-like [Macaca mulatta];gi|747165389|ref|NP_001291217.1|//40S ribosomal protein SA isoform 2 [Homo sapiens];gi|119584991|gb|EAW6458…
ENSG00000108298.9	BGI_novel_T015959,ENST00000225430.8,ENST00000577741.1,ENST00000577759.1,ENST00000579260.5,ENST00000579374.5,ENST00000580333.1,ENST00000582193.5,ENST00000585199.1	1383.5	1440.17	1248.78	1221.68	1066.97	1155.61	RPL19	GO:0016020//membrane;GO:0015934//large ribosomal subunit;GO:0005730//nucleolus;GO:0005925//focal adhesion;GO:0022625//cytosolic large ribosomal subunit	GO:1990932//5.8S rRNA binding;GO:0044822//poly(A) RNA binding;GO:0005515//protein binding;GO:0005198//structural molecule activity;GO:0003735//structural constituent of ribosome;GO:0070180//large ribosomal subunit rRNA binding;GO:0003676//nucleic acid binding	GO:0097421//liver regeneration;GO:0000184//nuclear-transcribed mRNA catabolic process, nonsense-mediated decay;GO:0006364//rRNA processing;GO:0031016//pancreas development;GO:0006413//translational initiation;GO:0006614//SRP-dependent cotranslational protein targeting to membrane;GO:0019080//viral gene expression;GO:0019083//viral transcription;GO:0006412//translation	K02885//large subunit ribosomal protein L19e	gi|795356643|ref|XP_011785310.1|//PREDICTED: 60S ribosomal protein L19 isoform X7 [Colobus angolensis palliatus];gi|119580972|gb|EAW60568.1|//ribosomal protein L19, isoform CRA_d [Homo sapiens];gi|942060449|ref|XP_014334382.1|//PREDICTED: 60S ribosomal protein L19 isoform X2 [Bos mutus];gi|795356602|ref|XP_011785303.1|//PREDICTED: 60S ribosomal protein L19 isoform X1 [Colobus angolensis palliatus]
ENSG00000174748.18	BGI_novel_T025413,ENST00000307839.9,ENST00000354811.5,ENST00000412097.5,ENST00000413699.5,ENST00000415719.5,ENST00000422218.5,ENST00000434031.6,ENST00000435882.5,ENST00000436146.1,ENST00000456530.6,ENST00000465786.1,ENST00000490223.1,ENST00000611050.4	1354.89	1349.82	1184.73	990.24	938.65	1011.89	RPL15	GO:0030529//intracellular ribonucleoprotein complex;GO:0044444//cytoplasmic part	GO:0005198//structural molecule activity;GO:0003676//nucleic acid binding	GO:0031016//pancreas development;GO:0019080//viral gene expression;GO:0006412//translation	K02877//large subunit ribosomal protein L15e	gi|942057035|ref|XP_014334019.1|//PREDICTED: 60S ribosomal protein L15 isoform X2 [Bos mutus];gi|15928753|gb|AAH14837.1|//Ribosomal protein L15 [Homo sapiens] ;gi|296490452|tpg|DAA32565.1|//TPA: ribosomal protein L15-like [Bos taurus];gi|358356407|ref|NP_001240313.1|//60S ribosomal protein L15 isoform 2 [Homo sapiens];gi|21040388|gb|AAH30575.1|//Similar to RIKEN cDNA 2510008H07 gene, partial [Hom…
ENSG00000125691.12	BGI_novel_T015950,BGI_novel_T015951,BGI_novel_T015952,ENST00000245857.9,ENST00000378096.3,ENST00000394332.5,ENST00000394333.5,ENST00000470646.1,ENST00000479035.6,ENST00000577407.5,ENST00000577760.1,ENST00000584056.1,ENST00000584583.1,ENST00000584912.5	1351.47	1275.09	1158.57	1037.56	888.29	1017.42	RPL23	GO:0031981//nuclear lumen;GO:0031012//extracellular matrix;GO:0070062//extracellular exosome;GO:0016020//membrane;GO:0005730//nucleolus;GO:0005925//focal adhesion;GO:0030529//intracellular ribonucleoprotein complex;GO:0022625//cytosolic large ribosomal subunit;GO:0044444//cytoplasmic part	GO:0044822//poly(A) RNA binding;GO:0005515//protein binding;GO:0005198//structural molecule activity;GO:0003735//structural constituent of ribosome;GO:0005488//binding;GO:0070180//large ribosomal subunit rRNA binding	GO:0000184//nuclear-transcribed mRNA catabolic process, nonsense-mediated decay;GO:0006364//rRNA processing;GO:0031016//pancreas development;GO:0006413//translational initiation;GO:0006614//SRP-dependent cotranslational protein targeting to membrane;GO:0019080//viral gene expression;GO:0006610//ribosomal protein import into nucleus;GO:0006606//protein import into nucleus;GO:0019083//viral transcr…	K02894//large subunit ribosomal protein L23e	gi|568902472|ref|XP_006543439.1|//PREDICTED: 60S ribosomal protein L23 isoform X1 [Mus musculus];gi|677247026|gb|KFP58155.1|//60S ribosomal protein L23, partial [Cathartes aura];gi|795526730|ref|XP_011901788.1|//PREDICTED: 60S ribosomal protein L23 isoform X1 [Cercocebus atys];gi|635092783|ref|XP_008011089.1|//PREDICTED: 60S ribosomal protein L23 [Chlorocebus sabaeus];gi|558178999|ref|XP_00610082…
ENSG00000156482.10	BGI_novel_T034263,BGI_novel_T034264,BGI_novel_T034265,ENST00000287038.7,ENST00000396070.6,ENST00000517489.1,ENST00000517805.1,ENST00000518164.5,ENST00000518850.5,ENST00000520998.1,ENST00000521112.1,ENST00000521291.5,ENST00000521534.1,ENST00000521726.1,ENST00000522156.1,ENST00000523172.5	1347.14	1359.45	1111	1059.21	987.95	1041.35	RPL30	GO:0005840//ribosome;GO:0015934//large ribosomal subunit;GO:0030529//intracellular ribonucleoprotein complex	GO:0005198//structural molecule activity;GO:0003735//structural constituent of ribosome;GO:0003676//nucleic acid binding	GO:0031016//pancreas development;GO:0019080//viral gene expression;GO:0010467//gene expression;GO:0006412//translation	K06245//laminin, beta 4;K02927//large subunit ribosomal protein L40e;K17985//activating molecule in BECN1-regulated autophagy protein 1;K02908//large subunit ribosomal protein L30e;K01064//wingless-type MMTV integration site family, member 9	gi|521034025|gb|EPQ15810.1|//Matrilin-2 [Myotis brandtii];gi|625275403|ref|XP_007629307.1|//PREDICTED: 60S ribosomal protein L30 isoform X2 [Cricetulus griseus];gi|664777237|ref|XP_008507911.1|//PREDICTED: 60S ribosomal protein L30-like [Equus przewalskii];gi|355567387|gb|EHH23728.1|//hypothetical protein EGK_07262, partial [Macaca mulatta];gi|537109184|gb|ERE60449.1|//60S ribosomal protein L30-l…
ENSG00000105640.12	BGI_novel_T018958,BGI_novel_T018959,BGI_novel_T018960,ENST00000222247.9,ENST00000597648.5,ENST00000599870.1,ENST00000599898.5,ENST00000600147.5,ENST00000600238.1,ENST00000602216.1	1343	1393.97	1040.06	1153.43	1039.9	1044.81	RPL18A	GO:0016020//membrane;GO:0015934//large ribosomal subunit;GO:0022625//cytosolic large ribosomal subunit	GO:0044822//poly(A) RNA binding;GO:0005198//structural molecule activity;GO:0003735//structural constituent of ribosome;GO:0003676//nucleic acid binding	GO:0031016//pancreas development;GO:0019080//viral gene expression;GO:0006412//translation	K02882//large subunit ribosomal protein L18Ae	gi|675970145|pdb|4W20|S//Chain S, Structure Of The Mammalian 60s Ribosomal Subunit (this Entry Contains The Large Ribosomal Proteins);gi|444726642|gb|ELW67166.1|//60S ribosomal protein L18a [Tupaia chinensis];gi|821002337|ref|XP_012364849.1|//PREDICTED: 60S ribosomal protein L18a isoform X2 [Nomascus leucogenys];gi|795076096|ref|XP_011845459.1|//PREDICTED: 60S ribosomal protein L18a isoform X3 [M…
ENSG00000166441.12	BGI_novel_T005085,ENST00000314138.10,ENST00000524496.5,ENST00000525981.1,ENST00000526562.5,ENST00000529227.5,ENST00000530022.5,ENST00000530585.5,ENST00000530913.1,ENST00000531102.1,ENST00000531978.5,ENST00000532359.5,ENST00000534599.5	1335.58	1231.75	1100.41	950.51	834.14	913.57	RPL27A	GO:0016020//membrane;GO:0015934//large ribosomal subunit;GO:0022625//cytosolic large ribosomal subunit	GO:0005515//protein binding;GO:0044822//poly(A) RNA binding;GO:0005198//structural molecule activity;GO:0003735//structural constituent of ribosome;GO:0003676//nucleic acid binding	GO:0000184//nuclear-transcribed mRNA catabolic process, nonsense-mediated decay;GO:0006364//rRNA processing;GO:0006413//translational initiation;GO:0006614//SRP-dependent cotranslational protein targeting to membrane;GO:0019080//viral gene expression;GO:0031016//pancreas development;GO:0019083//viral transcription;GO:0006412//translation	K02900//large subunit ribosomal protein L27Ae	gi|4506625|ref|NP_000981.1|//60S ribosomal protein L27a [Homo sapiens];gi|820997375|ref|XP_004647393.2|//PREDICTED: 60S ribosomal protein L27a-like [Octodon degus];gi|685587914|ref|XP_009184931.1|//PREDICTED: 60S ribosomal protein L27a [Papio anubis];gi|795192621|ref|XP_011802737.1|//PREDICTED: 60S ribosomal protein L27a-like [Colobus angolensis palliatus];gi|817278789|ref|XP_012309509.1|//PREDIC…
ENSG00000144713.12	ENST00000273223.10,ENST00000396953.6,ENST00000396957.5,ENST00000429711.6,ENST00000434963.1,ENST00000435983.5,ENST00000452606.2,ENST00000457131.1	1331.92	1302.2	1117.76	1086.58	1063.24	1104.86	RPL32	GO:0015934//large ribosomal subunit	GO:0005198//structural molecule activity;GO:0005488//binding	GO:0031016//pancreas development;GO:0019080//viral gene expression;GO:0006412//translation	K02912//large subunit ribosomal protein L32e	gi|821029605|ref|XP_012357606.1|//PREDICTED: 60S ribosomal protein L32 isoform X1 [Nomascus leucogenys];gi|426339533|ref|XP_004033703.1|//PREDICTED: uncharacterized protein LOC101144784 [Gorilla gorilla gorilla];gi|355746511|gb|EHH51125.1|//hypothetical protein EGM_10455 [Macaca fascicularis];gi|724803913|ref|XP_010382506.1|//PREDICTED: tetratricopeptide repeat protein 28-like [Rhinopithecus roxe…
ENSG00000161970.12	ENST00000293842.9,ENST00000578069.1,ENST00000578115.1,ENST00000578812.5,ENST00000582485.5,ENST00000582556.5,ENST00000583011.5,ENST00000583515.1,ENST00000584164.5,ENST00000584343.5,ENST00000584441.5,ENST00000584906.5,ENST00000585176.1	1323.18	1229.26	1141.37	1019.17	925.81	1068.18	RPL26	GO:0015934//large ribosomal subunit	GO:0005198//structural molecule activity;GO:0003676//nucleic acid binding	GO:0031016//pancreas development;GO:0019080//viral gene expression;GO:0042254//ribosome biogenesis;GO:0006412//translation	K02898//large subunit ribosomal protein L26e	gi|667330499|ref|XP_008591262.1|//PREDICTED: 60S ribosomal protein L26-like 1 isoform X2 [Galeopterus variegatus];gi|940784231|ref|XP_006109341.2|//PREDICTED: uncharacterized protein LOC102423384, partial [Myotis lucifugus];gi|296480924|tpg|DAA23039.1|//TPA: ribosomal protein L26-like [Bos taurus];gi|942052106|ref|XP_014333435.1|//PREDICTED: 60S ribosomal protein L26 isoform X2 [Bos mutus];gi|817…
ENSG00000089009.15	BGI_novel_T009111,BGI_novel_T009112,BGI_novel_T009113,BGI_novel_T009114,BGI_novel_T009115,BGI_novel_T009116,BGI_novel_T009117,BGI_novel_T009118,BGI_novel_T009119,ENST00000202773.13,ENST00000424576.6,ENST00000546368.2,ENST00000548343.1,ENST00000549562.1,ENST00000549847.5,ENST00000550238.1,ENST00000550566.6,ENST00000551041.6,ENST00000551291.6,ENST00000552455.5,ENST00000553205.1,ENST00000553213.2	1312.74	1339.35	1244.22	1218.67	1120.84	1300.81	RPL6	GO:0016020//membrane;GO:0005634//nucleus;GO:0015934//large ribosomal subunit;GO:0005925//focal adhesion;GO:0022625//cytosolic large ribosomal subunit;GO:0036464//cytoplasmic ribonucleoprotein granule	GO:0003677//DNA binding;GO:0044822//poly(A) RNA binding;GO:0005198//structural molecule activity;GO:0003735//structural constituent of ribosome;GO:0003676//nucleic acid binding	GO:0006355//regulation of transcription, DNA-templated;GO:0000027//ribosomal large subunit assembly;GO:0002181//cytoplasmic translation;GO:0000184//nuclear-transcribed mRNA catabolic process, nonsense-mediated decay;GO:0006351//transcription, DNA-templated;GO:0006364//rRNA processing;GO:0031016//pancreas development;GO:0019080//viral gene expression;GO:0006413//translational initiation;GO:0006614…	K02934//large subunit ribosomal protein L6e	gi|982226177|ref|XP_015286083.1|//PREDICTED: 60S ribosomal protein L6-like [Macaca fascicularis];gi|635020930|ref|XP_008015732.1|//PREDICTED: 60S ribosomal protein L6 [Chlorocebus sabaeus];gi|594635050|ref|XP_007170953.1|//PREDICTED: 60S ribosomal protein L6 isoform X1 [Balaenoptera acutorostrata scammoni];gi|16753227|ref|NP_000961.2|//60S ribosomal protein L6 isoform 1 [Homo sapiens];gi|92817252…
ENSG00000134419.15	ENST00000322989.8,ENST00000562935.5,ENST00000563390.5,ENST00000563579.1,ENST00000565420.5,ENST00000569083.1,ENST00000569365.6,ENST00000572008.5,ENST00000573554.1,ENST00000574723.5,ENST00000575669.1,ENST00000576008.5,ENST00000576436.5	1312.26	1201.97	1032.73	1096.95	1044.51	1166.49	RPS15A	GO:0030529//intracellular ribonucleoprotein complex	GO:0005198//structural molecule activity	GO:0010467//gene expression	K06245//laminin, beta 4;K02957//small subunit ribosomal protein S15Ae;K04613//vomeronasal 2 receptor;K01064//wingless-type MMTV integration site family, member 9	gi|119601568|gb|EAW81162.1|//hCG1814203 [Homo sapiens];gi|635031024|ref|XP_007984863.1|//PREDICTED: uncharacterized protein LOC103228971 isoform X1 [Chlorocebus sabaeus];gi|938085565|gb|KPP80161.1|//40S ribosomal protein S15a-like [Scleropages formosus];gi|971419734|ref|XP_003642170.2|//PREDICTED: 40S ribosomal protein S15a isoform X1 [Gallus gallus];gi|148685168|gb|EDL17115.1|//ribosomal protein…
ENSG00000196262.13	ENST00000355968.10,ENST00000415933.5,ENST00000451562.5,ENST00000468812.5,ENST00000479021.1,ENST00000480603.1,ENST00000481437.5,ENST00000489459.5,ENST00000494484.1,ENST00000620047.4	1303.22	1562.27	1232.7	1277.33	1279.18	1214.61	PPIA	GO:0043231//intracellular membrane-bounded organelle;GO:0044444//cytoplasmic part	GO:0005515//protein binding;GO:0016853//isomerase activity;GO:0016859//cis-trans isomerase activity	GO:0044409//entry into host;GO:0006260//DNA replication;GO:0044267//cellular protein metabolic process;GO:0050792//regulation of viral process;GO:0001775//cell activation;GO:0002376//immune system process;GO:0007599//hemostasis;GO:0006310//DNA recombination;GO:0006887//exocytosis	K10648//tripartite motif-containing protein 5 [EC:2.3.2.27];K03767//peptidyl-prolyl cis-trans isomerase A (cyclophilin A) [EC:5.2.1.8]	gi|444727969|gb|ELW68440.1|//Peptidyl-prolyl cis-trans isomerase A [Tupaia chinensis];gi|119581483|gb|EAW61079.1|//peptidylprolyl isomerase A-like, isoform CRA_b [Homo sapiens];gi|685588227|ref|XP_003910389.2|//PREDICTED: peptidyl-prolyl cis-trans isomerase A-like [Papio anubis];gi|914684654|pdb|4N1M|A//Chain A, Structure Of Cyclophilin A In Complex With Glypro;gi|119581485|gb|EAW61081.1|//peptid…
ENSG00000124614.13	ENST00000326199.12,ENST00000344700.7,ENST00000464218.5,ENST00000467531.5,ENST00000480942.1,ENST00000494077.5,ENST00000621356.2	1292.68	1268.66	1052.61	1074.53	1049.88	1060.61	RPS10	GO:0031981//nuclear lumen;GO:0015935//small ribosomal subunit	GO:0005488//binding	GO:0031016//pancreas development;GO:0019080//viral gene expression;GO:0006412//translation	K02947//small subunit ribosomal protein S10e;K07766//diphosphoinositol-polyphosphate diphosphatase [EC:3.6.1.52]	gi|675652260|ref|XP_008992534.1|//PREDICTED: 40S ribosomal protein S10 [Callithrix jacchus];gi|444729090|gb|ELW69518.1|//40S ribosomal protein S10 [Tupaia chinensis];gi|820970967|ref|XP_012358560.1|//PREDICTED: 40S ribosomal protein S10 isoform X1 [Nomascus leucogenys]
ENSG00000115268.9	BGI_novel_T018014,ENST00000233609.8,ENST00000585665.2,ENST00000586096.3,ENST00000586656.5,ENST00000586686.6,ENST00000589656.6,ENST00000591032.1,ENST00000591804.6,ENST00000592588.6,ENST00000592623.5,ENST00000592700.2,ENST00000593052.5,ENST00000617694.4	1278.02	1292.15	1022.74	923.17	837.28	936.78	RPS15	GO:0043229//intracellular organelle;GO:0031981//nuclear lumen;GO:0005840//ribosome;GO:0005634//nucleus;GO:0030529//intracellular ribonucleoprotein complex;GO:0044444//cytoplasmic part;GO:0015935//small ribosomal subunit	GO:0005198//structural molecule activity;GO:0005488//binding;GO:0003676//nucleic acid binding	GO:0000054//ribosomal subunit export from nucleus;GO:0022618//ribonucleoprotein complex assembly;GO:0019058//viral life cycle;GO:0019080//viral gene expression;GO:0031016//pancreas development;GO:0044267//cellular protein metabolic process;GO:0042254//ribosome biogenesis;GO:0010467//gene expression;GO:0006412//translation;GO:0044249//cellular biosynthetic process	K02958//small subunit ribosomal protein S15e	gi|634886628|ref|XP_007952793.1|//PREDICTED: 40S ribosomal protein S15 [Orycteropus afer afer];gi|507708819|ref|XP_004718115.1|//PREDICTED: LOW QUALITY PROTEIN: 40S ribosomal protein S15 [Echinops telfairi];gi|725608807|ref|XP_010330773.1|//PREDICTED: 40S ribosomal protein S15, partial [Saimiri boliviensis boliviensis];gi|699656146|ref|XP_009897504.1|//PREDICTED: 40S ribosomal protein S15 [Picoid…
ENSG00000167658.15	BGI_novel_T018172,BGI_novel_T018173,ENST00000309311.6,ENST00000594885.1,ENST00000596417.1,ENST00000598182.5,ENST00000598436.1,ENST00000600720.1,ENST00000600794.1	1249.04	1085.43	1044.99	974.05	869.92	1007.34	EEF2	GO:0070062//extracellular exosome;GO:0005634//nucleus;GO:0042788//polysomal ribosome;GO:0016235//aggresome;GO:0032991//macromolecular complex;GO:0044424//intracellular part;GO:0045121//membrane raft;GO:0005829//cytosol;GO:0044444//cytoplasmic part;GO:0005886//plasma membrane	GO:0051015//actin filament binding;GO:0043022//ribosome binding;GO:0008135//translation factor activity, RNA binding;GO:0044822//poly(A) RNA binding;GO:0002039//p53 binding;GO:0003746//translation elongation factor activity;GO:0008097//5S rRNA binding;GO:0003924//GTPase activity;GO:0019901//protein kinase binding;GO:0032561//guanyl ribonucleotide binding;GO:0017111//nucleoside-triphosphatase acti…	GO:0002244//hematopoietic progenitor cell differentiation;GO:0034976//response to endoplasmic reticulum stress;GO:0014076//response to fluoxetine;GO:0006414//translational elongation;GO:0045471//response to ethanol;GO:0017183//peptidyl-diphthamide biosynthetic process from peptidyl-histidine;GO:2000767//positive regulation of cytoplasmic translation;GO:0032355//response to estradiol;GO:1990416//c…	K03234//elongation factor 2	gi|197099082|ref|NP_001125547.1|//elongation factor 2 [Pongo abelii] ;gi|4503483|ref|NP_001952.1|//elongation factor 2 [Homo sapiens];gi|951048152|ref|XP_014464316.1|//PREDICTED: elongation factor 2 [Alligator mississippiensis];gi|543296247|ref|XP_005430426.1|//PREDICTED: elongation factor 2 [Geospiza fortis];gi|620981748|ref|XP_001515708.3|//PREDICTED: elongation factor 2 [Ornithorhynchus anatin…
ENSG00000137818.11	ENST00000260379.10,ENST00000357790.5,ENST00000487304.6,ENST00000488122.2,ENST00000560274.1	1232.82	1240.96	1003.75	950.91	851.36	868.56	RPLP1	GO:0015934//large ribosomal subunit;GO:0044444//cytoplasmic part	GO:0005488//binding;GO:0003676//nucleic acid binding	GO:0031016//pancreas development;GO:0019080//viral gene expression;GO:0006412//translation;GO:0016032//viral process	K02942//large subunit ribosomal protein LP1	gi|355755786|gb|EHH59533.1|//hypothetical protein EGM_09670, partial [Macaca fascicularis];gi|344236128|gb|EGV92231.1|//60S acidic ribosomal protein P1 [Cricetulus griseus];gi|795176426|ref|XP_011843698.1|//PREDICTED: uncharacterized protein LOC105545383 [Mandrillus leucophaeus];gi|685555286|ref|XP_009210312.1|//PREDICTED: uncharacterized protein LOC103886378 [Papio anubis];gi|554534861|ref|XP_00…
ENSG00000142937.11	BGI_novel_T001233,BGI_novel_T001234,BGI_novel_T001235,BGI_novel_T001236,ENST00000372209.3,ENST00000396651.7,ENST00000464658.1,ENST00000470475.1,ENST00000474582.1,ENST00000484599.1,ENST00000485390.5,ENST00000497035.5	1217.85	1234.47	1042.36	1180.72	1097.42	1177.75	RPS8	GO:0015935//small ribosomal subunit	GO:0005198//structural molecule activity;GO:0005488//binding	GO:0031016//pancreas development;GO:0019080//viral gene expression;GO:0006412//translation;GO:0030490//maturation of SSU-rRNA	K02995//small subunit ribosomal protein S8e	gi|119627428|gb|EAX07023.1|//ribosomal protein S8, isoform CRA_a, partial [Homo sapiens];gi|795270501|ref|XP_011857247.1|//PREDICTED: 40S ribosomal protein S8 isoform X1 [Mandrillus leucophaeus];gi|148674766|gb|EDL06713.1|//mCG114749, isoform CRA_a, partial [Mus musculus];gi|635108640|ref|XP_007977188.1|//PREDICTED: 40S ribosomal protein S8 isoform X2 [Chlorocebus sabaeus];gi|795103275|ref|XP_011…
ENSG00000122406.12	BGI_novel_T001707,BGI_novel_T001709,ENST00000315741.5,ENST00000370321.7,ENST00000461952.1,ENST00000470843.5,ENST00000497519.1	1217.28	1190.5	1078.7	1126.27	1060.4	1172.9	RPL5	GO:0031981//nuclear lumen;GO:0070062//extracellular exosome;GO:0016020//membrane;GO:0015934//large ribosomal subunit;GO:0005730//nucleolus;GO:0005925//focal adhesion;GO:0043234//protein complex;GO:0022625//cytosolic large ribosomal subunit	GO:0044822//poly(A) RNA binding;GO:0005515//protein binding;GO:0005198//structural molecule activity;GO:0003735//structural constituent of ribosome;GO:0008097//5S rRNA binding;GO:0019843//rRNA binding	GO:0010921//regulation of phosphatase activity;GO:0000027//ribosomal large subunit assembly;GO:0000184//nuclear-transcribed mRNA catabolic process, nonsense-mediated decay;GO:0006364//rRNA processing;GO:0031016//pancreas development;GO:0006413//translational initiation;GO:0006614//SRP-dependent cotranslational protein targeting to membrane;GO:0019080//viral gene expression;GO:0042254//ribosome bi…	K02932//large subunit ribosomal protein L5e	gi|984128959|ref|XP_015356372.1|//PREDICTED: 60S ribosomal protein L5 isoform X2 [Marmota marmota marmota];gi|395530377|ref|XP_003767272.1|//PREDICTED: 60S ribosomal protein L5 [Sarcophilus harrisii];gi|1658578|gb|AAB18361.1|//ribosomal L5 protein, partial [Homo sapiens];gi|431897079|gb|ELK06343.1|//60S ribosomal protein L5 [Pteropus alecto];gi|14591909|ref|NP_000960.2|//60S ribosomal protein L5 …
ENSG00000162244.10	BGI_novel_T025968,ENST00000294189.10,ENST00000466397.5,ENST00000475248.5,ENST00000479017.5,ENST00000480306.5,ENST00000481629.1,ENST00000486565.1,ENST00000492277.5,ENST00000495383.5	1176.26	1134.7	984.23	1001.26	920.33	983.66	RPL29	GO:0016020//membrane;GO:0015934//large ribosomal subunit;GO:0022625//cytosolic large ribosomal subunit	GO:0044822//poly(A) RNA binding;GO:0008201//heparin binding;GO:0003735//structural constituent of ribosome;GO:0003676//nucleic acid binding	GO:0002181//cytoplasmic translation;GO:0000184//nuclear-transcribed mRNA catabolic process, nonsense-mediated decay;GO:0006364//rRNA processing;GO:0007566//embryo implantation;GO:0031016//pancreas development;GO:0019080//viral gene expression;GO:0006413//translational initiation;GO:0006614//SRP-dependent cotranslational protein targeting to membrane;GO:0019083//viral transcription;GO:0006412//tra…	K02905//large subunit ribosomal protein L29e	gi|4506629|ref|NP_000983.1|//60S ribosomal protein L29 [Homo sapiens];gi|987959367|ref|XP_015423843.1|//PREDICTED: 60S ribosomal protein L29 [Myotis davidii];gi|675728244|ref|XP_008980016.1|//PREDICTED: 60S ribosomal protein L29, partial [Callithrix jacchus]
ENSG00000131469.12	BGI_novel_T016165,ENST00000253788.9,ENST00000586277.5,ENST00000587478.1,ENST00000588830.1,ENST00000589037.5,ENST00000589913.5,ENST00000590864.1,ENST00000593262.1	1166.09	1067.87	909.19	929.7	932.26	876.9	RPL27	GO:0031012//extracellular matrix;GO:0070062//extracellular exosome;GO:0016020//membrane;GO:0005634//nucleus;GO:0005925//focal adhesion;GO:0030529//intracellular ribonucleoprotein complex;GO:0022625//cytosolic large ribosomal subunit;GO:0044444//cytoplasmic part	GO:0044822//poly(A) RNA binding;GO:0005198//structural molecule activity;GO:0003735//structural constituent of ribosome	GO:0000184//nuclear-transcribed mRNA catabolic process, nonsense-mediated decay;GO:0006364//rRNA processing;GO:1904044//response to aldosterone;GO:0031016//pancreas development;GO:0006413//translational initiation;GO:0006614//SRP-dependent cotranslational protein targeting to membrane;GO:0019080//viral gene expression;GO:0019083//viral transcription;GO:0006412//translation	K02901//large subunit ribosomal protein L27e	gi|528768520|gb|EPY88179.1|//60S ribosomal protein L27-like protein [Camelus ferus];gi|971435378|ref|XP_015155080.1|//PREDICTED: 60S ribosomal protein L27 isoform X1 [Gallus gallus];gi|281348625|gb|EFB24209.1|//hypothetical protein PANDA_020454, partial [Ailuropoda melanoleuca];gi|686753729|ref|XP_009249992.1|//PREDICTED: 60S ribosomal protein L27 [Pongo abelii]
ENSG00000145592.13	BGI_novel_T028863,BGI_novel_T028864,ENST00000274242.9,ENST00000504562.1,ENST00000507642.5,ENST00000508493.1,ENST00000509877.5,ENST00000511787.1	1153.27	1037.46	924.93	822.14	707.47	774.31	RPL37	GO:0015934//large ribosomal subunit;GO:0030529//intracellular ribonucleoprotein complex;GO:0022625//cytosolic large ribosomal subunit	GO:0003723//RNA binding;GO:0043169//cation binding;GO:0046872//metal ion binding;GO:0005198//structural molecule activity;GO:0019838//growth factor binding;GO:0003735//structural constituent of ribosome;GO:0019843//rRNA binding	GO:0000184//nuclear-transcribed mRNA catabolic process, nonsense-mediated decay;GO:0006364//rRNA processing;GO:0006413//translational initiation;GO:0006614//SRP-dependent cotranslational protein targeting to membrane;GO:0019080//viral gene expression;GO:0031016//pancreas development;GO:0019083//viral transcription;GO:0006412//translation	K02922//large subunit ribosomal protein L37e	gi|194388464|dbj|BAG60200.1|//unnamed protein product [Homo sapiens];gi|850272454|ref|XP_012863843.1|//PREDICTED: 60S ribosomal protein L37 [Echinops telfairi];gi|537135059|gb|ERE66097.1|//60S ribosomal protein L37-like protein [Cricetulus griseus];gi|375073649|gb|AFA34383.1|//ribosomal protein L37 [Ostrea edulis];gi|594030540|ref|XP_006040184.1|//PREDICTED: 60S ribosomal protein L37-like, partia…
ENSG00000109475.16	BGI_novel_T028170,ENST00000394665.5,ENST00000394667.7,ENST00000394668.2,ENST00000502534.5,ENST00000503574.1,ENST00000504231.1,ENST00000506397.5	1138.95	1033.87	963.12	860.5	769.91	851.02	RPL34	GO:0043231//intracellular membrane-bounded organelle;GO:0015934//large ribosomal subunit;GO:0030529//intracellular ribonucleoprotein complex	GO:0005198//structural molecule activity;GO:0003676//nucleic acid binding	GO:0031016//pancreas development;GO:0019080//viral gene expression;GO:0010467//gene expression;GO:0006412//translation	K02915//large subunit ribosomal protein L34e	gi|642109954|emb|CDQ71607.1|//unnamed protein product [Oncorhynchus mykiss];gi|594102238|ref|XP_006074192.1|//PREDICTED: 60S ribosomal protein L34-like [Bubalus bubalis];gi|725571770|ref|XP_010338387.1|//PREDICTED: LOW QUALITY PROTEIN: 60S ribosomal protein L34 [Saimiri boliviensis boliviensis]
ENSG00000172757.12	ENST00000308162.9,ENST00000524553.5,ENST00000525451.6,ENST00000525710.1,ENST00000526975.1,ENST00000527344.5,ENST00000527752.1,ENST00000530157.1,ENST00000530413.1,ENST00000530945.1,ENST00000531407.5,ENST00000531413.5,ENST00000532134.5,ENST00000534769.5,ENST00000534784.1	1124.86	1089.7	911.93	826.98	833.2	778.63	CFL1	GO:0031252//cell leading edge;GO:0034399//nuclear periphery;GO:0043232//intracellular non-membrane-bounded organelle;GO:0015629//actin cytoskeleton;GO:0044444//cytoplasmic part	GO:0008092//cytoskeletal protein binding	GO:0001101//response to acid chemical;GO:0010033//response to organic substance;GO:0007163//establishment or maintenance of cell polarity;GO:0030042//actin filament depolymerization;GO:0051707//response to other organism;GO:0006935//chemotaxis;GO:0007599//hemostasis;GO:0014020//primary neural tube formation;GO:0006605//protein targeting;GO:0008361//regulation of cell size;GO:0043066//negative reg…	K05765//cofilin	gi|823394398|ref|XP_012423202.1|//PREDICTED: cofilin-1 isoform X2 [Odobenus rosmarus divergens];gi|829832474|ref|XP_012633605.1|//PREDICTED: cofilin-1 isoform X1 [Microcebus murinus];gi|675723187|ref|XP_008979149.1|//PREDICTED: zinc transporter 6 isoform X1 [Callithrix jacchus];gi|961726303|ref|XP_014923479.1|//PREDICTED: cofilin-1 [Acinonyx jubatus];gi|586552271|ref|XP_006911155.1|//PREDICTED: c…
ENSG00000145423.4	BGI_novel_T028413,ENST00000274063.4	1117.46	1297.91	1177.79	114.32	114.14	148.13	SFRP2	GO:0031012//extracellular matrix;GO:0044421//extracellular region part;GO:0044424//intracellular part;GO:0005615//extracellular space;GO:0016021//integral component of membrane	GO:0048018//receptor agonist activity;GO:0001968//fibronectin binding;GO:0005102//receptor binding;GO:0017147//Wnt-protein binding;GO:0004930//G-protein coupled receptor activity;GO:0019904//protein domain specific binding;GO:0061135//endopeptidase regulator activity;GO:0061133//endopeptidase activator activity;GO:0005178//integrin binding;GO:0042813//Wnt-activated receptor activity;GO:0004888//t…	GO:0010659//cardiac muscle cell apoptotic process;GO:0030199//collagen fibril organization;GO:0033627//cell adhesion mediated by integrin;GO:0008584//male gonad development;GO:0090090//negative regulation of canonical Wnt signaling pathway;GO:0001837//epithelial to mesenchymal transition;GO:0008285//negative regulation of cell proliferation;GO:0010466//negative regulation of peptidase activity;GO…	K02176//secreted frizzled-related protein 2	gi|635045300|ref|XP_007998238.1|//PREDICTED: secreted frizzled-related protein 2 [Chlorocebus sabaeus]
ENSG00000166426.7	BGI_novel_T012600,ENST00000299529.6,ENST00000406419.1,ENST00000560753.1	1087.85	778.19	678.46	400.72	306.39	236.62	CRABP1	GO:0044424//intracellular part;GO:0005829//cytosol	GO:0005515//protein binding;GO:0016918//retinal binding;GO:0001972//retinoic acid binding;GO:0005501//retinoid binding;GO:0005215//transporter activity;GO:0019841//retinol binding	GO:0006810//transport;GO:0007165//signal transduction;GO:0034653//retinoic acid catabolic process;GO:0007275//multicellular organism development;GO:0023052//signaling;GO:0032501//multicellular organismal process;GO:0051234//establishment of localization	K17337//cellular retinoic acid-binding protein 1	gi|752415979|ref|XP_011227936.1|//PREDICTED: LOW QUALITY PROTEIN: cellular retinoic acid-binding protein 1 [Ailuropoda melanoleuca];gi|926719395|ref|XP_005695153.2|//PREDICTED: cellular retinoic acid-binding protein 1 [Capra hircus]
ENSG00000197958.12	BGI_novel_T035631,ENST00000361436.9,ENST00000483598.1,ENST00000497322.1,ENST00000497825.5,ENST00000536368.1	1052.62	999.74	911.6	792.26	739.42	806.01	RPL12	GO:0016020//membrane;GO:0031012//extracellular matrix;GO:0070062//extracellular exosome;GO:0005925//focal adhesion;GO:0022625//cytosolic large ribosomal subunit;GO:0031981//nuclear lumen;GO:0005730//nucleolus;GO:0030529//intracellular ribonucleoprotein complex;GO:0044444//cytoplasmic part	GO:0005515//protein binding;GO:0044822//poly(A) RNA binding;GO:0005198//structural molecule activity;GO:0003735//structural constituent of ribosome;GO:0005488//binding;GO:0070180//large ribosomal subunit rRNA binding;GO:0003676//nucleic acid binding	GO:0031016//pancreas development;GO:0019080//viral gene expression;GO:0000027//ribosomal large subunit assembly;GO:0006412//translation	K02870//large subunit ribosomal protein L12e	gi|675768481|ref|XP_008974053.1|//PREDICTED: 60S ribosomal protein L12 isoform X2 [Pan paniscus];gi|987423849|ref|XP_015398507.1|//PREDICTED: 60S ribosomal protein L12, partial [Panthera tigris altaica];gi|820995881|ref|XP_012364125.1|//PREDICTED: 60S ribosomal protein L12 [Nomascus leucogenys];gi|984122598|ref|XP_015353050.1|//PREDICTED: 60S ribosomal protein L12 [Marmota marmota marmota];gi|545…
ENSG00000182899.14	BGI_novel_T027371,BGI_novel_T027372,ENST00000329092.12,ENST00000429437.5,ENST00000439255.1,ENST00000442341.5,ENST00000448864.5,ENST00000464167.5,ENST00000474640.1,ENST00000485439.5,ENST00000496582.5	1045.59	1050.77	868.7	833.03	775.03	836.01	RPL35A	GO:0043231//intracellular membrane-bounded organelle;GO:0016020//membrane;GO:0070062//extracellular exosome;GO:0030529//intracellular ribonucleoprotein complex;GO:0022625//cytosolic large ribosomal subunit;GO:0005739//mitochondrion;GO:0044444//cytoplasmic part	GO:0003723//RNA binding;GO:0044822//poly(A) RNA binding;GO:0005198//structural molecule activity;GO:0000049//tRNA binding;GO:0003735//structural constituent of ribosome	GO:0031016//pancreas development;GO:0019080//viral gene expression;GO:0042254//ribosome biogenesis;GO:0010467//gene expression;GO:0006412//translation;GO:0002181//cytoplasmic translation;GO:0006364//rRNA processing;GO:0042273//ribosomal large subunit biogenesis	K02917//large subunit ribosomal protein L35Ae	gi|148665414|gb|EDK97830.1|//mCG130125, isoform CRA_c [Mus musculus];gi|795307460|ref|XP_011816547.1|//PREDICTED: 60S ribosomal protein L35a isoform X1 [Colobus angolensis palliatus];gi|397469721|ref|XP_003806493.1|//PREDICTED: 60S ribosomal protein L35a isoform X1 [Pan paniscus];gi|836712689|ref|XP_012790459.1|//PREDICTED: 60S ribosomal protein L35a [Sorex araneus];gi|281349767|gb|EFB25351.1|//h…
ENSG00000198886.2	ENST00000361381.2	1033.53	759.69	791.82	994.63	1827.29	1508.61	MT-ND4	NA	NA	NA	K03881//NADH-ubiquinone oxidoreductase chain 4 [EC:1.6.5.3]	gi|381259346|gb|AFF99548.1|//NADH dehydrogenase subunit 4 (mitochondrion) [Homo sapiens]
ENSG00000198755.10	ENST00000322203.6,ENST00000464112.5,ENST00000467020.5,ENST00000478340.2,ENST00000490335.4	1030.61	964.57	819.39	869.1	792.17	833.18	RPL10A	GO:0043231//intracellular membrane-bounded organelle;GO:0015934//large ribosomal subunit;GO:0030529//intracellular ribonucleoprotein complex;GO:0044444//cytoplasmic part	GO:0005198//structural molecule activity;GO:0003676//nucleic acid binding	GO:0031016//pancreas development;GO:0019080//viral gene expression;GO:0006412//translation	K02865//large subunit ribosomal protein L10Ae	gi|690452518|ref|XP_009325748.1|//PREDICTED: LOW QUALITY PROTEIN: 60S ribosomal protein L10a [Pygoscelis adeliae];gi|531171|gb|AAA86463.1|//Csa-19 [Homo sapiens];gi|686721934|ref|XP_009240084.1|//PREDICTED: 60S ribosomal protein L10a [Pongo abelii]
ENSG00000164587.11	ENST00000312037.5,ENST00000401695.7,ENST00000407193.5,ENST00000518139.5,ENST00000519690.1,ENST00000519855.1,ENST00000521466.5	1025.28	1052.28	865.52	782.74	716.19	776.49	RPS14	GO:0031981//nuclear lumen;GO:0015935//small ribosomal subunit	GO:0003729//mRNA binding;GO:0003824//catalytic activity;GO:0005198//structural molecule activity	GO:0019080//viral gene expression;GO:0031016//pancreas development;GO:0006357//regulation of transcription from RNA polymerase II promoter;GO:0030099//myeloid cell differentiation;GO:0022618//ribonucleoprotein complex assembly;GO:0006412//translation;GO:0006364//rRNA processing	K02955//small subunit ribosomal protein S14e	gi|465952069|gb|EMP24698.1|//40S ribosomal protein S14 [Chelonia mydas];gi|795365797|ref|XP_011786975.1|//PREDICTED: 40S ribosomal protein S14 isoform X2 [Colobus angolensis palliatus];gi|820974299|ref|XP_012360429.1|//PREDICTED: 40S ribosomal protein S14 isoform X1 [Nomascus leucogenys]
ENSG00000171863.12	BGI_novel_T020566,BGI_novel_T020567,ENST00000304921.9,ENST00000403564.5,ENST00000406376.1,ENST00000407445.7,ENST00000462576.5,ENST00000472966.1,ENST00000479123.1,ENST00000481006.1,ENST00000491937.5	1017.41	1064.49	895.03	988.63	962.18	1002.19	RPS7	GO:0031981//nuclear lumen;GO:0015935//small ribosomal subunit;GO:0030684//preribosome	GO:0005198//structural molecule activity;GO:0003676//nucleic acid binding	GO:0031016//pancreas development;GO:0019080//viral gene expression;GO:0042254//ribosome biogenesis;GO:0006412//translation	K02993//small subunit ribosomal protein S7e;K17985//activating molecule in BECN1-regulated autophagy protein 1	gi|676424257|gb|KFO65237.1|//40S ribosomal protein S7, partial [Corvus brachyrhynchos];gi|640806766|ref|XP_008059864.1|//PREDICTED: 40S ribosomal protein S7 [Tarsius syrichta];gi|148705008|gb|EDL36955.1|//mCG19129, partial [Mus musculus];gi|62088352|dbj|BAD92623.1|//ribosomal protein S7 variant [Homo sapiens];gi|697021720|ref|XP_009572431.1|//PREDICTED: 40S ribosomal protein S7 [Fulmarus glaciali…
ENSG00000136942.14	BGI_novel_T035587,BGI_novel_T035588,ENST00000348462.5,ENST00000373570.8,ENST00000487431.1,ENST00000493018.5,ENST00000495728.1,ENST00000629845.1	1014.7	1076.14	851.37	971.9	914.02	935.37	RPL35	GO:0031981//nuclear lumen;GO:0016020//membrane;GO:0015934//large ribosomal subunit;GO:0005730//nucleolus;GO:0030529//intracellular ribonucleoprotein complex;GO:0022625//cytosolic large ribosomal subunit	GO:0003723//RNA binding;GO:0003729//mRNA binding;GO:0005198//structural molecule activity;GO:0003735//structural constituent of ribosome;GO:0005488//binding	GO:0000184//nuclear-transcribed mRNA catabolic process, nonsense-mediated decay;GO:0006413//translational initiation;GO:0006614//SRP-dependent cotranslational protein targeting to membrane;GO:0019080//viral gene expression;GO:0031016//pancreas development;GO:0010467//gene expression;GO:0019083//viral transcription;GO:0006412//translation;GO:0000463//maturation of LSU-rRNA from tricistronic rRNA t…	K02918//large subunit ribosomal protein L35e	gi|119608006|gb|EAW87600.1|//ribosomal protein L35, isoform CRA_a [Homo sapiens];gi|119608008|gb|EAW87602.1|//ribosomal protein L35, isoform CRA_b [Homo sapiens];gi|664738674|ref|XP_008526627.1|//PREDICTED: 60S ribosomal protein L35 [Equus przewalskii]
ENSG00000163041.9	BGI_novel_T003231,BGI_novel_T003232,ENST00000366813.1,ENST00000366814.3,ENST00000366815.7,ENST00000366816.5	1001.65	1012.55	862.4	784.84	765.03	797.09	H3F3A	GO:0031981//nuclear lumen;GO:0070062//extracellular exosome;GO:0000785//chromatin;GO:0000788//nuclear nucleosome	GO:0042393//histone binding;GO:0000979//RNA polymerase II core promoter sequence-specific DNA binding;GO:0046982//protein heterodimerization activity;GO:0000980//RNA polymerase II distal enhancer sequence-specific DNA binding;GO:0003676//nucleic acid binding;GO:0031492//nucleosomal DNA binding	GO:0034728//nucleosome organization;GO:0009719//response to endogenous stimulus;GO:0007126//meiotic nuclear division;GO:0030307//positive regulation of cell growth;GO:0006336//DNA replication-independent nucleosome assembly;GO:0007599//hemostasis;GO:0007417//central nervous system development	K11253//histone H3;K11254//histone H4	gi|731286412|ref|XP_010611509.1|//PREDICTED: LOW QUALITY PROTEIN: histone H3.3 [Fukomys damarensis];gi|194374253|dbj|BAG57022.1|//unnamed protein product [Homo sapiens];gi|755805326|ref|XP_003999137.2|//PREDICTED: LOW QUALITY PROTEIN: histone H3.3 [Felis catus];gi|755472894|ref|XP_006543746.2|//PREDICTED: LOW QUALITY PROTEIN: histone H3.3C isoform X1 [Mus musculus]
ENSG00000114391.12	BGI_novel_T026291,ENST00000394077.7,ENST00000464595.1,ENST00000469605.1,ENST00000470961.1,ENST00000488288.1,ENST00000495401.5	984.99	1034.83	833.78	889.95	826.73	900.75	RPL24	GO:0015934//large ribosomal subunit	GO:0005198//structural molecule activity;GO:0003676//nucleic acid binding	GO:0019080//viral gene expression;GO:0031016//pancreas development;GO:0000087//mitotic M phase;GO:0021545//cranial nerve development;GO:0000082//G1/S transition of mitotic cell cycle;GO:0022618//ribonucleoprotein complex assembly;GO:0006412//translation;GO:0007411//axon guidance	K02896//large subunit ribosomal protein L24e	gi|119600190|gb|EAW79784.1|//ribosomal protein L24, isoform CRA_e [Homo sapiens];gi|725595797|ref|XP_010348350.1|//PREDICTED: 60S ribosomal protein L24 [Saimiri boliviensis boliviensis];gi|676283368|gb|KFO36606.1|//Zinc finger and BTB domain-containing protein 11 [Fukomys damarensis];gi|28174943|gb|AAH02110.2|//Rpl24 protein, partial [Mus musculus];gi|149445060|ref|XP_001514255.1|//PREDICTED: 60S…
ENSG00000083845.8	BGI_novel_T020487,BGI_novel_T020488,BGI_novel_T020489,ENST00000196551.7,ENST00000596046.1,ENST00000596314.5,ENST00000598098.5,ENST00000598495.5,ENST00000598807.1,ENST00000599232.1,ENST00000599909.1,ENST00000601521.5	981.25	935.24	751.56	753.98	744.26	724	RPS5	GO:0015935//small ribosomal subunit	GO:0003723//RNA binding;GO:0005198//structural molecule activity	GO:0031016//pancreas development;GO:0019080//viral gene expression;GO:0006448//regulation of translational elongation	K02989//small subunit ribosomal protein S5e	gi|724938358|ref|XP_010385257.1|//PREDICTED: 40S ribosomal protein S5 [Rhinopithecus roxellana];gi|586493891|ref|XP_006877391.1|//PREDICTED: 40S ribosomal protein S5-like [Chrysochloris asiatica];gi|850295642|ref|XP_012861271.1|//PREDICTED: EF-hand calcium-binding domain-containing protein 13 [Echinops telfairi];gi|795314983|ref|XP_011824474.1|//PREDICTED: 40S ribosomal protein S5 isoform X2 [Man…
ENSG00000087460.24	BGI_novel_T023799,BGI_novel_T023800,BGI_novel_T023801,BGI_novel_T023802,BGI_novel_T023803,BGI_novel_T023804,BGI_novel_T023805,BGI_novel_T023806,BGI_novel_T023807,BGI_novel_T023808,BGI_novel_T023809,BGI_novel_T023810,BGI_novel_T023811,BGI_novel_T023812,BGI_novel_T023813,BGI_novel_T023814,BGI_novel_T023815,BGI_novel_T023816,BGI_novel_T023817,BGI_novel_T023818,BGI_novel_T023819,BGI_novel_T023820,BGI…	975.9	815.04	881.76	1332.19	990.45	826.66	GNAS	GO:0031252//cell leading edge;GO:0030425//dendrite;GO:0031410//cytoplasmic vesicle;GO:0031982//vesicle;GO:0000139//Golgi membrane;GO:0031224//intrinsic component of membrane;GO:0032588//trans-Golgi network membrane;GO:0031234//extrinsic component of cytoplasmic side of plasma membrane;GO:0005829//cytosol;GO:0005886//plasma membrane;GO:0043231//intracellular membrane-bounded organelle;GO:0070062//…	GO:0009975//cyclase activity;GO:0005102//receptor binding;GO:0030695//GTPase regulator activity;GO:0031628//opioid receptor binding;GO:0031683//G-protein beta/gamma-subunit complex binding;GO:0005515//protein binding;GO:0031698//beta-2 adrenergic receptor binding;GO:0000166//nucleotide binding;GO:0017111//nucleoside-triphosphatase activity;GO:0035255//ionotropic glutamate receptor binding;GO:0004…	GO:0065008//regulation of biological quality;GO:0022414//reproductive process;GO:0051216//cartilage development;GO:0050796//regulation of insulin secretion;GO:0060789//hair follicle placode formation;GO:0040032//post-embryonic body morphogenesis;GO:0048871//multicellular organismal homeostasis;GO:0015031//protein transport;GO:0030819//positive regulation of cAMP biosynthetic process;GO:0042044//f…	K04632//guanine nucleotide-binding protein G(s) subunit alpha;K04633//guanine nucleotide-binding protein G(olf) subunit alpha	gi|205610|gb|AAA41664.1|//GTP-binding protein alpha-s subunit [Rattus norvegicus];gi|674034755|ref|XP_008840551.1|//PREDICTED: guanine nucleotide-binding protein G(s) subunit alpha isoform X7 [Nannospalax galili];gi|3142637|gb|AAC16860.1|//mutant guanine nucleotide-binding protein G(s), alpha subunit [Homo sapiens];gi|507986064|ref|XP_004695833.1|//PREDICTED: guanine nucleotide-binding protein G(…
ENSG00000092841.18	BGI_novel_T008297,ENST00000293422.9,ENST00000348108.8,ENST00000536128.5,ENST00000546630.1,ENST00000546845.1,ENST00000547408.5,ENST00000547649.5,ENST00000547703.5,ENST00000548293.5,ENST00000548400.5,ENST00000548580.5,ENST00000548725.5,ENST00000549017.5,ENST00000549392.5,ENST00000549566.5,ENST00000550184.5,ENST00000550639.1,ENST00000550697.5,ENST00000551589.5,ENST00000551954.1,ENST00000552297.5	962.11	805.97	769.16	496.64	620.68	501.57	MYL6	GO:0016459//myosin complex;GO:0044444//cytoplasmic part	GO:0046872//metal ion binding;GO:0003774//motor activity;GO:0005198//structural molecule activity;GO:0042623//ATPase activity, coupled	GO:0014706//striated muscle tissue development;GO:0006936//muscle contraction;GO:0006935//chemotaxis	K12751//myosin light chain 6	gi|731261225|ref|XP_010643011.1|//PREDICTED: myosin light polypeptide 6 isoform X4 [Fukomys damarensis];gi|545825779|ref|XP_005655644.1|//PREDICTED: myosin light polypeptide 6 isoform X1 [Sus scrofa];gi|189017|gb|AAA59892.1|//smooth muscle myosin light chain [Homo sapiens];gi|467828|gb|AAA20643.1|//smooth muscle myosin alkali light chain [Homo sapiens];gi|119617308|gb|EAW96902.1|//myosin, light p…
ENSG00000196531.10	ENST00000356769.7,ENST00000393891.8,ENST00000454682.5,ENST00000546392.5,ENST00000546410.1,ENST00000546862.5,ENST00000546917.1,ENST00000547914.5,ENST00000548084.1,ENST00000548386.5,ENST00000548563.5,ENST00000549259.5,ENST00000549855.5,ENST00000550343.1,ENST00000550920.5,ENST00000550952.5,ENST00000551520.1,ENST00000551775.5,ENST00000551793.5,ENST00000552055.5,ENST00000552540.5	957.22	981.82	918.74	989.73	915.72	999.81	NACA	GO:0043231//intracellular membrane-bounded organelle;GO:0044424//intracellular part;GO:0043234//protein complex	GO:0003712//transcription cofactor activity;GO:0008134//transcription factor binding;GO:0003676//nucleic acid binding	GO:0006810//transport;GO:0010467//gene expression;GO:0006351//transcription, DNA-templated;GO:0051704//multi-organism process	K03626//nascent polypeptide-associated complex subunit alpha	gi|525028045|ref|XP_005061443.1|//PREDICTED: nascent polypeptide-associated complex subunit alpha isoform X1 [Ficedula albicollis];gi|56181368|gb|AAV83778.1|//HSD48 [Homo sapiens];gi|333033787|ref|NP_001106674.2|//nascent polypeptide-associated complex subunit alpha isoform a [Homo sapiens];gi|351710133|gb|EHB13052.1|//Nascent polypeptide-associated complex subunit alpha [Heterocephalus glaber];g…
ENSG00000241343.9	ENST00000372849.8,ENST00000392994.7,ENST00000427805.6,ENST00000465340.5,ENST00000465744.5,ENST00000471855.1,ENST00000489407.1,ENST00000491851.5,ENST00000553110.7,ENST00000614077.4	955.26	1017.92	842.81	851.42	772.53	859.34	RPL36A	NA	NA	NA	K02929//large subunit ribosomal protein L44e	gi|297662402|ref|XP_002809696.1|//PREDICTED: 60S ribosomal protein L36a-like [Pongo abelii];gi|686766898|ref|XP_009233333.1|//PREDICTED: 60S ribosomal protein L36a isoform X2 [Pongo abelii];gi|694969225|ref|XP_009431372.1|//PREDICTED: LOW QUALITY PROTEIN: 60S ribosomal protein L36a-like [Pan troglodytes];gi|316983126|ref|NP_001186901.1|//60S ribosomal protein L36a isoform b [Homo sapiens];gi|8297…
ENSG00000280858.2	BGI_novel_T035848,BGI_novel_T035849,BGI_novel_T035850,ENST00000625669.2,ENST00000625844.1,ENST00000627260.1,ENST00000627647.2,ENST00000628986.1,ENST00000629468.2,ENST00000629488.1,ENST00000630979.2,ENST00000631188.2	940.34	942.99	798.19	846.4	790.33	880	RPL7A	GO:0005840//ribosome;GO:0015934//large ribosomal subunit	GO:0005198//structural molecule activity;GO:0003676//nucleic acid binding	GO:0031016//pancreas development;GO:0019080//viral gene expression;GO:0022613//ribonucleoprotein complex biogenesis;GO:0006412//translation	K02936//large subunit ribosomal protein L7Ae	gi|344253616|gb|EGW09720.1|//60S ribosomal protein L7a [Cricetulus griseus];gi|953887756|ref|XP_014591729.1|//PREDICTED: 60S ribosomal protein L7a [Equus caballus];gi|149039237|gb|EDL93457.1|//rCG45476, isoform CRA_a [Rattus norvegicus];gi|119608467|gb|EAW88061.1|//ribosomal protein L7a, isoform CRA_a [Homo sapiens];gi|119608468|gb|EAW88062.1|//ribosomal protein L7a, isoform CRA_b, partial [Homo …
ENSG00000148303.16	ENST00000315731.4,ENST00000323345.10,ENST00000426651.1,ENST00000463740.5,ENST00000468019.5,ENST00000485706.5,ENST00000489392.1,ENST00000492798.1,ENST00000496554.5	939.05	941.49	796.96	841.97	790.33	878.25	RPL7A	GO:0005840//ribosome;GO:0015934//large ribosomal subunit	GO:0005198//structural molecule activity;GO:0003676//nucleic acid binding	GO:0031016//pancreas development;GO:0019080//viral gene expression;GO:0022613//ribonucleoprotein complex biogenesis;GO:0006412//translation	K02936//large subunit ribosomal protein L7Ae	gi|344253616|gb|EGW09720.1|//60S ribosomal protein L7a [Cricetulus griseus];gi|953887756|ref|XP_014591729.1|//PREDICTED: 60S ribosomal protein L7a [Equus caballus];gi|149039237|gb|EDL93457.1|//rCG45476, isoform CRA_a [Rattus norvegicus];gi|119608467|gb|EAW88061.1|//ribosomal protein L7a, isoform CRA_a [Homo sapiens];gi|119608468|gb|EAW88062.1|//ribosomal protein L7a, isoform CRA_b, partial [Homo …
ENSG00000110492.15	BGI_novel_T005534,ENST00000359803.7,ENST00000395565.5,ENST00000395566.8,ENST00000395569.8,ENST00000405308.6,ENST00000407067.1,ENST00000441869.5,ENST00000481047.1,ENST00000489525.5,ENST00000490240.5,ENST00000533283.5,ENST00000533952.5,ENST00000617138.4	882.51	1127	849.81	875.2	755.7	812.21	MDK	NA	GO:0005539//glycosaminoglycan binding;GO:0005102//receptor binding;GO:0005488//binding	GO:0032502//developmental process;GO:0048522//positive regulation of cellular process;GO:0023052//signaling;GO:0006950//response to stress;GO:0048869//cellular developmental process;GO:0035270//endocrine system development	K06828//midkine	gi|742230041|ref|XP_010828613.1|//PREDICTED: midkine [Bison bison bison];gi|795325801|ref|XP_011818697.1|//PREDICTED: midkine isoform X1 [Colobus angolensis palliatus];gi|84311247|gb|ABC55426.1|//mutant truncated midkine B [Homo sapiens];gi|635013810|ref|XP_007998369.1|//PREDICTED: midkine isoform X1 [Chlorocebus sabaeus];gi|397488416|ref|XP_003815262.1|//PREDICTED: LOW QUALITY PROTEIN: midkine […
ENSG00000171858.17	BGI_novel_T023869,ENST00000343986.8,ENST00000370562.1,ENST00000370592.2,ENST00000450116.6,ENST00000492356.2	842.29	831.11	626.27	760.83	690.11	685.71	RPS21	GO:0015935//small ribosomal subunit	GO:0005515//protein binding;GO:0005198//structural molecule activity;GO:0043021//ribonucleoprotein complex binding	GO:0031016//pancreas development;GO:0019080//viral gene expression;GO:0000462//maturation of SSU-rRNA from tricistronic rRNA transcript (SSU-rRNA, 5.8S rRNA, LSU-rRNA);GO:0006412//translation	K02971//small subunit ribosomal protein S21e	gi|803207736|ref|XP_011964399.1|//PREDICTED: 40S ribosomal protein S21 isoform X4 [Ovis aries musimon];gi|119595777|gb|EAW75371.1|//ribosomal protein S21, isoform CRA_e [Homo sapiens];gi|119595775|gb|EAW75369.1|//ribosomal protein S21, isoform CRA_c [Homo sapiens]
ENSG00000187514.16	BGI_novel_T022859,BGI_novel_T022860,BGI_novel_T022861,ENST00000341369.11,ENST00000409115.7,ENST00000409321.5,ENST00000409683.5,ENST00000410064.5,ENST00000412128.1,ENST00000440384.1,ENST00000448874.5,ENST00000466801.5,ENST00000467816.1,ENST00000468027.5,ENST00000481928.1	841	1048.25	883.25	903.27	814.75	814.34	PTMA	NA	NA	NA	K13784//prothymosin alpha;K19720//collagen, type III, alpha	gi|821032232|ref|XP_012355274.1|//PREDICTED: prothymosin alpha isoform X4 [Nomascus leucogenys];gi|767918980|ref|XP_011509823.1|//PREDICTED: prothymosin alpha isoform X4 [Homo sapiens];gi|685579141|ref|XP_009181568.1|//PREDICTED: prothymosin alpha isoform X1 [Papio anubis];gi|953875956|ref|XP_014587009.1|//PREDICTED: prothymosin alpha-like [Equus caballus];gi|795137391|ref|XP_011835712.1|//PREDIC…
ENSG00000181163.13	BGI_novel_T029890,BGI_novel_T029891,BGI_novel_T029892,ENST00000296930.9,ENST00000351986.10,ENST00000393820.2,ENST00000517671.5,ENST00000518587.1,ENST00000519955.1,ENST00000521260.1,ENST00000521672.5,ENST00000521710.1,ENST00000523339.1,ENST00000523622.1,ENST00000524204.1	834.69	1015.11	816.52	994.33	903.83	937.83	NPM1	GO:0016020//membrane;GO:0000922//spindle pole;GO:0005815//microtubule organizing center;GO:0005654//nucleoplasm;GO:0005925//focal adhesion;GO:0005737//cytoplasm;GO:0032991//macromolecular complex;GO:0031981//nuclear lumen;GO:0044452//nucleolar part;GO:0005730//nucleolus;GO:0016604//nuclear body;GO:0030529//intracellular ribonucleoprotein complex;GO:0005829//cytosol;GO:0031616//spindle pole centro…	GO:0042393//histone binding;GO:0003723//RNA binding;GO:0046982//protein heterodimerization activity;GO:0046983//protein dimerization activity;GO:0019901//protein kinase binding;GO:0004860//protein kinase inhibitor activity;GO:0003712//transcription cofactor activity;GO:0043023//ribosomal large subunit binding;GO:0044822//poly(A) RNA binding;GO:0042802//identical protein binding;GO:0043024//riboso…	GO:0034728//nucleosome organization;GO:0006275//regulation of DNA replication;GO:0043486//histone exchange;GO:0032070//regulation of deoxyribonuclease activity;GO:0006259//DNA metabolic process;GO:0009891//positive regulation of biosynthetic process;GO:0051169//nuclear transport;GO:0050896//response to stimulus;GO:0015031//protein transport;GO:0051259//protein oligomerization;GO:0008285//negative…	K11276//nucleophosmin 1	gi|471361387|ref|XP_004371259.1|//PREDICTED: nucleophosmin isoform X1 [Trichechus manatus latirostris];gi|197101984|ref|NP_001125077.1|//nucleophosmin [Pongo abelii] ;gi|426350974|ref|XP_004043035.1|//PREDICTED: uncharacterized protein LOC101141636, partial [Gorilla gorilla gorilla];gi|471361391|ref|XP_004371261.1|//PREDICTED: nucleophosmin isoform X3 [Trichechus manatus latirostris];gi|471361389…
ENSG00000143947.13	BGI_novel_T021097,BGI_novel_T021098,BGI_novel_T021099,ENST00000272317.10,ENST00000402285.7,ENST00000404735.1,ENST00000449323.5,ENST00000463185.1,ENST00000468810.1,ENST00000471772.6,ENST00000478196.6,ENST00000494756.1,ENST00000495843.1,ENST00000639844.1	826.12	803.84	687.84	654.78	596.39	639.26	RPS27A	GO:0031981//nuclear lumen;GO:0030139//endocytic vesicle;GO:0030529//intracellular ribonucleoprotein complex;GO:0031090//organelle membrane;GO:0015935//small ribosomal subunit	GO:0043169//cation binding;GO:0005198//structural molecule activity	GO:0051320//S phase;GO:0007050//cell cycle arrest;GO:0006259//DNA metabolic process;GO:0016192//vesicle-mediated transport;GO:0051091//positive regulation of sequence-specific DNA binding transcription factor activity;GO:0007173//epidermal growth factor receptor signaling pathway;GO:0001818//negative regulation of cytokine production;GO:0030330//DNA damage response, signal transduction by p53 cla…	K02977//small subunit ribosomal protein S27Ae;K08770//ubiquitin C;K02927//large subunit ribosomal protein L40e;K20164//DENN domain-containing protein 5	gi|803252037|ref|XP_011985960.1|//PREDICTED: ubiquitin-40S ribosomal protein S27a [Ovis aries musimon];gi|119620514|gb|EAX00109.1|//ribosomal protein S27a, isoform CRA_d [Homo sapiens];gi|686707394|ref|XP_009235580.1|//PREDICTED: ubiquitin-40S ribosomal protein S27a, partial [Pongo abelii];gi|29612581|gb|AAH49478.1|//Zgc:66168 protein, partial [Danio rerio];gi|340062|gb|AAA36788.1|//pro-ubiquitin…
ENSG00000198727.2	ENST00000361789.2	792.76	619.54	580.76	600.46	1058.38	837.43	MT-CYB	NA	NA	NA	K00412//ubiquinol-cytochrome c reductase cytochrome b subunit	gi|700279060|gb|AIU60111.1|//cytochrome b (mitochondrion) [Homo sapiens]
ENSG00000071082.10	BGI_novel_T021635,ENST00000264258.7,ENST00000409000.5,ENST00000409028.8,ENST00000409038.5,ENST00000409320.7,ENST00000409650.5,ENST00000409711.1,ENST00000409733.5,ENST00000419276.1,ENST00000441435.1,ENST00000456292.5	781.68	857.72	722.05	667.94	594.88	642.45	RPL31	GO:0070062//extracellular exosome;GO:0016020//membrane;GO:0015934//large ribosomal subunit;GO:0005925//focal adhesion;GO:0022625//cytosolic large ribosomal subunit	GO:0044822//poly(A) RNA binding;GO:0005515//protein binding;GO:0005198//structural molecule activity;GO:0003735//structural constituent of ribosome;GO:0005488//binding;GO:0003676//nucleic acid binding	GO:0002181//cytoplasmic translation;GO:0000184//nuclear-transcribed mRNA catabolic process, nonsense-mediated decay;GO:0006364//rRNA processing;GO:0031016//pancreas development;GO:0006413//translational initiation;GO:0006614//SRP-dependent cotranslational protein targeting to membrane;GO:0019080//viral gene expression;GO:0019083//viral transcription;GO:0006412//translation	K02910//large subunit ribosomal protein L31e	gi|694955199|ref|XP_009425720.1|//PREDICTED: X-linked retinitis pigmentosa GTPase regulator-interacting protein 1 [Pan troglodytes];gi|4506633|ref|NP_000984.1|//60S ribosomal protein L31 isoform 1 [Homo sapiens];gi|148746199|ref|NP_001092047.1|//60S ribosomal protein L31 isoform 2 [Homo sapiens];gi|640825063|ref|XP_008069625.1|//PREDICTED: 60S ribosomal protein L31 isoform X1 [Tarsius syrichta];g…
ENSG00000172809.12	BGI_novel_T016837,ENST00000311111.10,ENST00000439590.6,ENST00000528433.2,ENST00000529123.2,ENST00000530646.1,ENST00000533498.1,ENST00000534490.5,ENST00000584577.5	780.84	772.02	659.77	607.71	590.78	607.95	RPL38	GO:0030529//intracellular ribonucleoprotein complex	GO:0005198//structural molecule activity	GO:0010467//gene expression	K12581//CCR4-NOT transcription complex subunit 7/8;K02923//large subunit ribosomal protein L38e;K17985//activating molecule in BECN1-regulated autophagy protein 1	gi|821038070|ref|XP_012359220.1|//PREDICTED: uncharacterized protein LOC100600142 [Nomascus leucogenys];gi|675760137|ref|XP_008972417.1|//PREDICTED: CASP8 and FADD-like apoptosis regulator isoform X1 [Pan paniscus];gi|635090844|ref|XP_008010096.1|//PREDICTED: 60S ribosomal protein L38 isoform X3 [Chlorocebus sabaeus];gi|821038087|ref|XP_012359226.1|//PREDICTED: 60S ribosomal protein L38 isoform X…
ENSG00000273673.2	ENST00000393394.5,ENST00000631659.1,ENST00000631958.1	778.09	736.16	676.26	634.28	600.38	631.9	RPL9P9	GO:0031981//nuclear lumen;GO:0030529//intracellular ribonucleoprotein complex;GO:0044444//cytoplasmic part	GO:0003723//RNA binding;GO:0005198//structural molecule activity	GO:0031016//pancreas development;GO:0019080//viral gene expression;GO:0006412//translation	K02940//large subunit ribosomal protein L9e	gi|15431303|ref|NP_000652.2|//60S ribosomal protein L9 [Homo sapiens];gi|635137880|ref|XP_008015806.1|//PREDICTED: 60S ribosomal protein L9 [Chlorocebus sabaeus];gi|795152957|ref|XP_011838945.1|//PREDICTED: 60S ribosomal protein L9 isoform X3 [Mandrillus leucophaeus]
ENSG00000283984.1	ENST00000639948.1	772.86	735.9	618.91	647.72	598.46	646.84	NA	GO:0005840//ribosome	NA	GO:0022613//ribonucleoprotein complex biogenesis;GO:0006412//translation	K02936//large subunit ribosomal protein L7Ae	gi|11493425|gb|AAG35487.1|AF130117_18//PRO1477 [Homo sapiens]
ENSG00000108107.14	BGI_novel_T020414,ENST00000344063.6,ENST00000426763.3,ENST00000428193.6,ENST00000431533.6,ENST00000558131.1,ENST00000558752.1,ENST00000558815.5,ENST00000559463.5,ENST00000560055.5,ENST00000560583.5,ENST00000560881.5	770.58	666.62	575.28	533.68	481.19	494.98	RPL28	GO:0015934//large ribosomal subunit	GO:0005198//structural molecule activity;GO:0005488//binding;GO:0003676//nucleic acid binding	GO:0031016//pancreas development;GO:0019080//viral gene expression;GO:0006412//translation	K02903//large subunit ribosomal protein L28e	gi|209915584|ref|NP_001129607.1|//60S ribosomal protein L28 isoform 3 [Homo sapiens];gi|209915586|ref|NP_001129608.1|//60S ribosomal protein L28 isoform 4 [Homo sapiens];gi|209915581|ref|NP_001129606.1|//60S ribosomal protein L28 isoform 1 [Homo sapiens] ;gi|795370879|ref|XP_011787852.1|//PREDICTED: 60S ribosomal protein L28 isoform X4 [Colobus angolensis palliatus];gi|528759586|gb|EPY79245.1|//h…
ENSG00000115457.9	BGI_novel_T022600,ENST00000233809.8,ENST00000434997.1,ENST00000436812.1,ENST00000456764.1,ENST00000490362.1	764.59	678.91	641.24	398.92	497.21	506.07	IGFBP2	GO:0070062//extracellular exosome;GO:0044421//extracellular region part;GO:0005615//extracellular space;GO:0044459//plasma membrane part;GO:0016324//apical plasma membrane;GO:0031410//cytoplasmic vesicle;GO:0031982//vesicle	GO:0005520//insulin-like growth factor binding;GO:0031994//insulin-like growth factor I binding;GO:0005102//receptor binding;GO:0031995//insulin-like growth factor II binding	GO:0032502//developmental process;GO:0040008//regulation of growth;GO:0010226//response to lithium ion;GO:0043567//regulation of insulin-like growth factor receptor signaling pathway;GO:0022414//reproductive process;GO:0016049//cell growth;GO:0043627//response to estrogen;GO:0044267//cellular protein metabolic process;GO:0090090//negative regulation of canonical Wnt signaling pathway;GO:0032355//…	K12581//CCR4-NOT transcription complex subunit 7/8;K11447//histone demethylase [EC:1.14.11.-];K10138//insulin-like growth factor-binding protein 3	gi|306926|gb|AAA36048.1|//insulin-like growth factor binding protein 2 [Homo sapiens];gi|290457647|sp|P18065.2|IBP2_HUMAN//RecName: Full=Insulin-like growth factor-binding protein 2; Short=IBP-2; Short=IGF-binding protein 2; Short=IGFBP-2; Flags: Precursor;gi|62088598|dbj|BAD92746.1|//insulin-like growth factor binding protein 2 variant [Homo sapiens];gi|332210012|ref|XP_003254105.1|//PREDICTED: …
ENSG00000113140.10	BGI_novel_T029780,BGI_novel_T029781,BGI_novel_T029782,BGI_novel_T029783,BGI_novel_T029784,ENST00000231061.8,ENST00000520687.1,ENST00000521327.1,ENST00000521569.1,ENST00000522348.1,ENST00000524277.1,ENST00000537849.1,ENST00000538026.5,ENST00000539687.5	762.96	455.63	684.49	368.53	368.14	426.19	SPARC	GO:0031012//extracellular matrix;GO:0005615//extracellular space;GO:0016363//nuclear matrix;GO:0005578//proteinaceous extracellular matrix;GO:0031093//platelet alpha granule lumen;GO:0009986//cell surface;GO:0031091//platelet alpha granule;GO:0005739//mitochondrion;GO:0005886//plasma membrane;GO:0005604//basement membrane;GO:0071682//endocytic vesicle lumen;GO:0031092//platelet alpha granule memb…	GO:0046872//metal ion binding;GO:0005515//protein binding;GO:0005518//collagen binding;GO:0005509//calcium ion binding;GO:0050840//extracellular matrix binding	GO:0010595//positive regulation of endothelial cell migration;GO:0009629//response to gravity;GO:0045471//response to ethanol;GO:0002576//platelet degranulation;GO:0071363//cellular response to growth factor stimulus;GO:0050896//response to stimulus;GO:0007599//hemostasis;GO:0033591//response to L-ascorbic acid;GO:0001937//negative regulation of endothelial cell proliferation;GO:0007165//signal t…	K10955//intestinal mucin-2;K08136//sparc/osteonectin, cwcv and kazal-like domains proteoglycan (testican);K12819//pre-mRNA-processing factor SLU7;K06254//agrin	gi|820973563|ref|XP_012360224.1|//PREDICTED: SPARC isoform X1 [Nomascus leucogenys];gi|942060883|ref|XP_005898279.2|//PREDICTED: SPARC isoform X1 [Bos mutus];gi|4139513|pdb|1NUB|A//Chain A, Helix C Deletion Mutant Of Bm-40 Fs-Ec Domain Pair;gi|827342587|ref|NP_001296373.1|//SPARC isoform 3 precursor [Homo sapiens];gi|989901900|ref|XP_015440732.1|//PREDICTED: SPARC isoform X2 [Pteropus alecto];gi|…
ENSG00000198840.2	ENST00000361227.2	762.83	655.7	514.6	433.07	731.68	543.52	MT-ND3	GO:0005743//mitochondrial inner membrane;GO:0070469//respiratory chain	NA	NA	K03880//NADH-ubiquinone oxidoreductase chain 3 [EC:1.6.5.3]	gi|134303247|gb|ABO70952.1|//NADH dehydrogenase subunit 3 [Homo sapiens]
ENSG00000182774.10	ENST00000330244.10,ENST00000558397.1,ENST00000559273.1,ENST00000559776.1,ENST00000560229.5,ENST00000560612.1,ENST00000560639.1,ENST00000561068.5,ENST00000561157.5,ENST00000561440.1	760.72	746.19	642.45	623.81	555.63	617.06	RPS17	GO:0030529//intracellular ribonucleoprotein complex;GO:0015935//small ribosomal subunit	GO:0003824//catalytic activity;GO:0005198//structural molecule activity	GO:0048872//homeostasis of number of cells;GO:0031016//pancreas development;GO:0019080//viral gene expression;GO:0042254//ribosome biogenesis;GO:0010467//gene expression;GO:0022618//ribonucleoprotein complex assembly;GO:0006412//translation	K02962//small subunit ribosomal protein S17e	gi|635140721|ref|XP_007988445.1|//PREDICTED: 40S ribosomal protein S17 isoform X1 [Chlorocebus sabaeus];gi|591302968|ref|XP_007078336.1|//PREDICTED: 40S ribosomal protein S17, partial [Panthera tigris altaica];gi|826288909|ref|XP_012498082.1|//PREDICTED: 40S ribosomal protein S17, partial [Propithecus coquereli];gi|426380102|ref|XP_004056720.1|//PREDICTED: 40S ribosomal protein S17-like [Gorilla …
ENSG00000278229.2	ENST00000617731.2,ENST00000632240.1,ENST00000632419.1,ENST00000632530.1,ENST00000632592.1,ENST00000632799.1,ENST00000633731.1,ENST00000633919.1,ENST00000634150.1	760.54	745.2	642.45	623.4	555.63	616.16	RPS17	GO:0030529//intracellular ribonucleoprotein complex;GO:0015935//small ribosomal subunit	GO:0003824//catalytic activity;GO:0005198//structural molecule activity	GO:0048872//homeostasis of number of cells;GO:0031016//pancreas development;GO:0019080//viral gene expression;GO:0042254//ribosome biogenesis;GO:0010467//gene expression;GO:0022618//ribonucleoprotein complex assembly;GO:0006412//translation	K02962//small subunit ribosomal protein S17e	gi|635140721|ref|XP_007988445.1|//PREDICTED: 40S ribosomal protein S17 isoform X1 [Chlorocebus sabaeus];gi|591302968|ref|XP_007078336.1|//PREDICTED: 40S ribosomal protein S17, partial [Panthera tigris altaica];gi|826288909|ref|XP_012498082.1|//PREDICTED: 40S ribosomal protein S17, partial [Propithecus coquereli];gi|426380102|ref|XP_004056720.1|//PREDICTED: 40S ribosomal protein S17-like [Gorilla …
ENSG00000177600.8	BGI_novel_T004809,ENST00000321153.8,ENST00000524867.1,ENST00000525722.1,ENST00000526222.5,ENST00000527517.1,ENST00000530398.1,ENST00000530797.5,ENST00000532004.5	758.4	722.31	604.6	601.68	527.93	575.08	RPLP2	GO:0015934//large ribosomal subunit	GO:0005198//structural molecule activity;GO:0003676//nucleic acid binding	GO:0031016//pancreas development;GO:0019080//viral gene expression;GO:0006412//translation	K02943//large subunit ribosomal protein LP2	gi|355751831|gb|EHH55951.1|//Renal carcinoma antigen NY-REN-44, partial [Macaca fascicularis];gi|586493184|ref|XP_006877039.1|//PREDICTED: 60S acidic ribosomal protein P2 [Chrysochloris asiatica];gi|821014330|ref|XP_012351338.1|//PREDICTED: 60S acidic ribosomal protein P2-like isoform X2 [Nomascus leucogenys];gi|594042682|ref|XP_006045870.1|//PREDICTED: 60S acidic ribosomal protein P2 [Bubalus bu…
ENSG00000111716.12	BGI_novel_T007638,ENST00000350669.5,ENST00000396075.5,ENST00000396076.5,ENST00000450584.5,ENST00000470280.1,ENST00000470985.3,ENST00000535112.1,ENST00000539782.1,ENST00000542765.4,ENST00000544151.1	756.3	869.15	666.15	773.63	720.77	760.87	LDHB	GO:0043231//intracellular membrane-bounded organelle;GO:0044444//cytoplasmic part	GO:0004457//lactate dehydrogenase activity;GO:0005515//protein binding;GO:0000166//nucleotide binding	GO:0032787//monocarboxylic acid metabolic process;GO:0006007//glucose catabolic process;GO:0046496//nicotinamide nucleotide metabolic process	K00016//L-lactate dehydrogenase [EC:1.1.1.27]	gi|254939429|dbj|BAH86734.1|//H(B)-type lactate dehydrogenase [Equus caballus];gi|937827788|ref|NP_001302466.1|//L-lactate dehydrogenase B chain isoform LDHBx [Homo sapiens];gi|927131538|ref|XP_013843801.1|//PREDICTED: L-lactate dehydrogenase B chain [Sus scrofa];gi|795320755|ref|XP_011825260.1|//PREDICTED: L-lactate dehydrogenase B chain [Mandrillus leucophaeus]
ENSG00000198763.3	ENST00000361453.3	740.46	643.82	543.94	625.06	1187.3	904.95	MT-ND2	NA	NA	NA	K03879//NADH-ubiquinone oxidoreductase chain 2 [EC:1.6.5.3]	gi|78499063|gb|ABB45495.1|//NADH dehydrogenase subunit 2 (mitochondrion) [Homo sapiens]
ENSG00000074800.13	BGI_novel_T000335,ENST00000234590.8,ENST00000464920.1,ENST00000486051.5,ENST00000489867.1,ENST00000492343.1,ENST00000497492.1	718.65	903.65	605.9	703.62	865.58	823.24	ENO1	GO:0043231//intracellular membrane-bounded organelle;GO:0016020//membrane;GO:0070062//extracellular exosome;GO:0005634//nucleus;GO:0005615//extracellular space;GO:0043209//myelin sheath;GO:0030016//myofibril;GO:0019897//extrinsic component of plasma membrane;GO:0031430//M band;GO:0043234//protein complex;GO:0000015//phosphopyruvate hydratase complex	GO:0004175//endopeptidase activity;GO:0000287//magnesium ion binding;GO:0003677//DNA binding;GO:0004634//phosphopyruvate hydratase activity;GO:0044822//poly(A) RNA binding;GO:0003714//transcription corepressor activity;GO:0046982//protein heterodimerization activity;GO:0003676//nucleic acid binding;GO:0001071//nucleic acid binding transcription factor activity;GO:0046872//metal ion binding;GO:001…	GO:0061621//canonical glycolysis;GO:0030308//negative regulation of cell growth;GO:0006007//glucose catabolic process;GO:0006094//gluconeogenesis;GO:0001701//in utero embryonic development;GO:0016049//cell growth;GO:0000122//negative regulation of transcription from RNA polymerase II promoter;GO:0006357//regulation of transcription from RNA polymerase II promoter;GO:0051099//positive regulation o…	K01689//enolase [EC:4.2.1.11];K02870//large subunit ribosomal protein L12e	gi|821033957|ref|XP_012353756.1|//PREDICTED: alpha-enolase isoform X1 [Nomascus leucogenys];gi|426327699|ref|XP_004024650.1|//PREDICTED: uncharacterized protein LOC101140674 [Gorilla gorilla gorilla];gi|821033960|ref|XP_012353758.1|//PREDICTED: alpha-enolase isoform X3 [Nomascus leucogenys];gi|52545822|emb|CAH56247.1|//hypothetical protein [Homo sapiens]
ENSG00000188846.13	BGI_novel_T025570,ENST00000338970.10,ENST00000396203.6,ENST00000416518.1,ENST00000435633.5,ENST00000461368.1,ENST00000465280.1,ENST00000465325.1,ENST00000479563.5,ENST00000481798.1	707.87	686.97	597.8	566.89	482.3	510.19	RPL14	GO:0015934//large ribosomal subunit;GO:0030529//intracellular ribonucleoprotein complex	GO:0005198//structural molecule activity;GO:0003676//nucleic acid binding	GO:0031016//pancreas development;GO:0019080//viral gene expression;GO:0042254//ribosome biogenesis;GO:0010467//gene expression;GO:0006412//translation	K02875//large subunit ribosomal protein L14e	gi|13477319|gb|AAH05134.1|//RPL14 protein [Homo sapiens] ;gi|744548902|ref|XP_010973090.1|//PREDICTED: 60S ribosomal protein L14 [Camelus dromedarius];gi|984093554|ref|XP_015337820.1|//PREDICTED: 60S ribosomal protein L14 [Marmota marmota marmota];gi|18044607|gb|AAH19651.1|//RPL14 protein [Homo sapiens] ;gi|987959513|ref|XP_006770597.2|//PREDICTED: 60S ribosomal protein L14 [Myotis davidii];gi|61…
ENSG00000084207.15	BGI_novel_T006208,BGI_novel_T006209,BGI_novel_T006210,BGI_novel_T006211,ENST00000398603.5,ENST00000398606.7,ENST00000467591.1,ENST00000489040.1,ENST00000494593.1,ENST00000495996.1,ENST00000498765.5	700.08	777.59	552.34	508.7	415.29	392.65	GSTP1	GO:0016020//membrane;GO:0043231//intracellular membrane-bounded organelle;GO:0097057//TRAF2-GSTP1 complex;GO:0070062//extracellular exosome;GO:0005634//nucleus;GO:0005615//extracellular space;GO:0032991//macromolecular complex;GO:0005829//cytosol;GO:0005739//mitochondrion;GO:0044444//cytoplasmic part;GO:0005886//plasma membrane	GO:0004364//glutathione transferase activity;GO:0030234//enzyme regulator activity;GO:0035730//S-nitrosoglutathione binding;GO:0008432//JUN kinase binding;GO:0042277//peptide binding;GO:0070026//nitric oxide binding;GO:0019901//protein kinase binding;GO:0016765//transferase activity, transferring alkyl or aryl (other than methyl) groups;GO:0043295//glutathione binding;GO:0008144//drug binding;GO:…	GO:0031100//animal organ regeneration;GO:0032930//positive regulation of superoxide anion generation;GO:0032872//regulation of stress-activated MAPK cascade;GO:0001101//response to acid chemical;GO:0010804//negative regulation of tumor necrosis factor-mediated signaling pathway;GO:0043407//negative regulation of MAP kinase activity;GO:0071222//cellular response to lipopolysaccharide;GO:0032691//n…	K00799//glutathione S-transferase [EC:2.5.1.18]	gi|795170144|ref|XP_011842417.1|//PREDICTED: glutathione S-transferase P isoform X2 [Mandrillus leucophaeus];gi|726098|gb|AAC13869.1|//glutathione S-transferase-P1c [Homo sapiens];gi|4504183|ref|NP_000843.1|//glutathione S-transferase P [Homo sapiens];gi|795170151|ref|XP_011842418.1|//PREDICTED: glutathione S-transferase P isoform X3 [Mandrillus leucophaeus];gi|795170157|ref|XP_011842419.1|//PRED…
ENSG00000110700.6	ENST00000228140.6,ENST00000525634.5,ENST00000525828.1,ENST00000526895.5,ENST00000527571.1,ENST00000528074.1,ENST00000531008.5,ENST00000531908.5,ENST00000533969.1,ENST00000534329.1	699.96	670.27	555.55	583.82	518.98	564.93	RPS13	GO:0031981//nuclear lumen;GO:0030529//intracellular ribonucleoprotein complex;GO:0015935//small ribosomal subunit	GO:0003723//RNA binding;GO:0005198//structural molecule activity	GO:0031016//pancreas development;GO:0019080//viral gene expression;GO:0010467//gene expression;GO:0006412//translation;GO:0008380//RNA splicing	K02953//small subunit ribosomal protein S13e	gi|795202796|ref|XP_011848341.1|//PREDICTED: 40S ribosomal protein S13 isoform X2 [Mandrillus leucophaeus];gi|667272997|ref|XP_008571517.1|//PREDICTED: 40S ribosomal protein S13 [Galeopterus variegatus];gi|148685153|gb|EDL17100.1|//mCG123365, isoform CRA_b, partial [Mus musculus];gi|958720315|ref|XP_014703348.1|//PREDICTED: 40S ribosomal protein S13 [Equus asinus]
ENSG00000170315.13	BGI_novel_T015476,BGI_novel_T015477,ENST00000302182.7,ENST00000395837.1,ENST00000395839.5,ENST00000535788.1,ENST00000577640.1,ENST00000577958.1,ENST00000578649.1,ENST00000578706.5,ENST00000614404.1	699.09	681.8	658.54	571.64	631.61	680.88	UBB	GO:0043231//intracellular membrane-bounded organelle;GO:0031981//nuclear lumen;GO:0030139//endocytic vesicle;GO:0031090//organelle membrane;GO:0015935//small ribosomal subunit	GO:0005198//structural molecule activity;GO:0005488//binding	GO:0030330//DNA damage response, signal transduction by p53 class mediator;GO:0000165//MAPK cascade;GO:0051320//S phase;GO:0043066//negative regulation of apoptotic process;GO:0002224//toll-like receptor signaling pathway;GO:0007050//cell cycle arrest;GO:0006259//DNA metabolic process;GO:0016192//vesicle-mediated transport;GO:0007249//I-kappaB kinase/NF-kappaB signaling;GO:0043161//proteasome-med…	K08770//ubiquitin C;K04551//ubiquitin B	gi|795400735|ref|XP_011755562.1|//PREDICTED: LOW QUALITY PROTEIN: polyubiquitin-B [Macaca nemestrina];gi|971425996|ref|XP_004946719.2|//PREDICTED: polyubiquitin-B isoform X1 [Gallus gallus];gi|149052894|gb|EDM04711.1|//rCG33182, isoform CRA_a [Rattus norvegicus];gi|696974155|ref|XP_009556774.1|//PREDICTED: LOW QUALITY PROTEIN: polyubiquitin-B [Cuculus canorus];gi|958738972|ref|XP_014708690.1|//PR…
ENSG00000159335.15	ENST00000309083.6,ENST00000389462.8,ENST00000538057.2,ENST00000540667.5,ENST00000540828.6,ENST00000540874.5,ENST00000619580.4	692.38	683.35	647.71	580.43	587.7	659.29	PTMS	NA	NA	NA	NA	gi|987416724|ref|XP_015396316.1|//PREDICTED: parathymosin isoform X1 [Panthera tigris altaica];gi|821033098|ref|XP_012357729.1|//PREDICTED: parathymosin [Nomascus leucogenys]
ENSG00000065978.18	BGI_novel_T001122,BGI_novel_T001123,ENST00000321358.11,ENST00000332220.10,ENST00000436427.1,ENST00000467957.1	691.66	761.09	648.17	692.98	724.88	755	YBX1	GO:0070062//extracellular exosome;GO:0010494//cytoplasmic stress granule;GO:0031965//nuclear membrane;GO:0070937//CRD-mediated mRNA stability complex;GO:0043005//neuron projection;GO:0031981//nuclear lumen;GO:0005681//spliceosomal complex;GO:0043234//protein complex;GO:0005689//U12-type spliceosomal complex;GO:0044444//cytoplasmic part	GO:0003723//RNA binding;GO:0000978//RNA polymerase II core promoter proximal region sequence-specific DNA binding;GO:0044822//poly(A) RNA binding;GO:0001077//transcriptional activator activity, RNA polymerase II core promoter proximal region sequence-specific binding;GO:0001071//nucleic acid binding transcription factor activity;GO:0043566//structure-specific DNA binding;GO:0005515//protein bindi…	GO:0000377//RNA splicing, via transesterification reactions with bulged adenosine as nucleophile;GO:0009968//negative regulation of signal transduction;GO:0043009//chordate embryonic development;GO:0006915//apoptotic process;GO:0070934//CRD-mediated mRNA stabilization;GO:0006357//regulation of transcription from RNA polymerase II promoter;GO:0008283//cell proliferation;GO:0045944//positive regula…	K09276//Y-box-binding protein 1	gi|724867158|ref|XP_010370239.1|//PREDICTED: nuclease-sensitive element-binding protein 1 [Rhinopithecus roxellana];gi|926688833|ref|XP_013818316.1|//PREDICTED: nuclease-sensitive element-binding protein 1 [Capra hircus];gi|667272583|ref|XP_008571379.1|//PREDICTED: nuclease-sensitive element-binding protein 1 [Galeopterus variegatus];gi|724808277|ref|XP_010358062.1|//PREDICTED: nuclease-sensitive…
ENSG00000163682.15	BGI_novel_T027669,ENST00000295955.13,ENST00000437992.2,ENST00000449470.6,ENST00000503040.5,ENST00000503277.5,ENST00000504470.1,ENST00000506581.5,ENST00000508595.5,ENST00000511075.5,ENST00000511643.5,ENST00000514842.5	691.29	626.63	539.15	519.03	512.45	523.67	RPL9	GO:0015934//large ribosomal subunit;GO:0005925//focal adhesion;GO:0022625//cytosolic large ribosomal subunit;GO:0031981//nuclear lumen;GO:0005730//nucleolus;GO:0030529//intracellular ribonucleoprotein complex;GO:0016021//integral component of membrane;GO:0044444//cytoplasmic part	GO:0003723//RNA binding;GO:0005515//protein binding;GO:0005198//structural molecule activity;GO:0003735//structural constituent of ribosome;GO:0003676//nucleic acid binding;GO:0019843//rRNA binding	GO:0002181//cytoplasmic translation;GO:0000184//nuclear-transcribed mRNA catabolic process, nonsense-mediated decay;GO:0006364//rRNA processing;GO:0031016//pancreas development;GO:0006413//translational initiation;GO:0006614//SRP-dependent cotranslational protein targeting to membrane;GO:0019080//viral gene expression;GO:0019083//viral transcription;GO:0006412//translation	K02940//large subunit ribosomal protein L9e	gi|426388104|ref|XP_004060489.1|//PREDICTED: 60S ribosomal protein L9-like isoform 1 [Gorilla gorilla gorilla];gi|119613336|gb|EAW92930.1|//ribosomal protein L9, isoform CRA_d [Homo sapiens] ;gi|826294154|ref|XP_012499923.1|//PREDICTED: 60S ribosomal protein L9 [Propithecus coquereli];gi|675649807|ref|XP_002745952.2|//PREDICTED: 60S ribosomal protein L9 [Callithrix jacchus];gi|635137880|ref|XP_00…
ENSG00000183311.16	ENST00000383564.8,ENST00000400530.1,ENST00000400531.5,ENST00000400534.5	680.33	753.2	601.68	720.19	632.67	725.06	TUBB	GO:0043234//protein complex;GO:0015630//microtubule cytoskeleton;GO:0044444//cytoplasmic part	GO:0042287//MHC protein binding;GO:0032561//guanyl ribonucleotide binding;GO:0017111//nucleoside-triphosphatase activity;GO:0005198//structural molecule activity	GO:0007051//spindle organization;GO:0000087//mitotic M phase;GO:0030154//cell differentiation;GO:0001909//leukocyte mediated cytotoxicity;GO:0043623//cellular protein complex assembly;GO:0009207//purine ribonucleoside triphosphate catabolic process	K07375//tubulin beta	gi|148691289|gb|EDL23236.1|//tubulin, beta 5, partial [Mus musculus];gi|847045060|ref|XP_012807536.1|//PREDICTED: tubulin beta chain isoform X1 [Jaculus jaculus];gi|332245916|ref|XP_003272097.1|//PREDICTED: tubulin beta chain isoform X1 [Nomascus leucogenys]
ENSG00000228253.1	ENST00000361851.1	672.61	567.92	529.59	628.87	1077.95	854.74	MT-ATP8	NA	NA	NA	NA	gi|12006209|gb|AAG44787.1|AF271776_1//DC48 [Homo sapiens]
ENSG00000122566.20	BGI_novel_T032018,BGI_novel_T032019,ENST00000354667.8,ENST00000356674.7,ENST00000360787.8,ENST00000463181.5,ENST00000476233.1,ENST00000490912.5,ENST00000495810.1,ENST00000618183.4	658.91	793.76	687.93	804.23	826.52	850.77	HNRNPA2B1	GO:0070062//extracellular exosome;GO:0016020//membrane;GO:0005654//nucleoplasm;GO:0005737//cytoplasm;GO:0071013//catalytic step 2 spliceosome;GO:0031981//nuclear lumen;GO:0005681//spliceosomal complex;GO:0030529//intracellular ribonucleoprotein complex;GO:0019013//viral nucleocapsid	GO:0003697//single-stranded DNA binding;GO:0005515//protein binding;GO:0035198//miRNA binding;GO:0000166//nucleotide binding;GO:0043047//single-stranded telomeric DNA binding;GO:0097157//pre-mRNA intronic binding;GO:0003730//mRNA 3'-UTR binding;GO:1990247//N6-methyladenosine-containing RNA binding;GO:0003676//nucleic acid binding	GO:0006396//RNA processing;GO:0006406//mRNA export from nucleus;GO:0000377//RNA splicing, via transesterification reactions with bulged adenosine as nucleophile;GO:0050657//nucleic acid transport;GO:0031053//primary miRNA processing;GO:0000122//negative regulation of transcription from RNA polymerase II promoter;GO:0048025//negative regulation of mRNA splicing, via spliceosome;GO:1990428//miRNA t…	K13158//heterogeneous nuclear ribonucleoprotein A2/B1	gi|31455238|gb|AAH00506.3|//HNRNPA2B1 protein [Homo sapiens] ;gi|528768049|gb|EPY87708.1|//hypothetical protein CB1_000224010 [Camelus ferus];gi|558229184|ref|XP_006138439.1|//PREDICTED: heterogeneous nuclear ribonucleoproteins A2/B1 isoform X1 [Pelodiscus sinensis];gi|444515638|gb|ELV10942.1|//Heterogeneous nuclear ribonucleoproteins A2/B1 [Tupaia chinensis];gi|444727997|gb|ELW68462.1|//Heteroge…
ENSG00000096384.19	ENST00000353801.7,ENST00000371554.2,ENST00000371646.9,ENST00000620073.4	656.68	790.98	655.53	688.7	679.87	641.72	HSP90AB1	GO:0044459//plasma membrane part;GO:0005903//brush border;GO:0048770//pigment granule	GO:0032558//adenyl deoxyribonucleotide binding;GO:0019904//protein domain specific binding;GO:0032557//pyrimidine ribonucleotide binding;GO:0032559//adenyl ribonucleotide binding;GO:0032561//guanyl ribonucleotide binding;GO:0030234//enzyme regulator activity	GO:0044267//cellular protein metabolic process;GO:0001959//regulation of cytokine-mediated signaling pathway;GO:0014070//response to organic cyclic compound;GO:0031330//negative regulation of cellular catabolic process;GO:0048513//animal organ development;GO:0006970//response to osmotic stress;GO:0031328//positive regulation of cellular biosynthetic process;GO:0006935//chemotaxis	K04079//molecular chaperone HtpG	gi|676282790|gb|KFO36200.1|//Heat shock protein HSP 90-beta [Fukomys damarensis];gi|431838325|gb|ELK00257.1|//Heat shock protein HSP 90-beta [Pteropus alecto];gi|920669317|gb|AKZ42349.1|//heat shock protein 90kDa alpha (cytosolic), class B member [Castor fiber];gi|817267137|ref|XP_012303583.1|//PREDICTED: LOW QUALITY PROTEIN: heat shock protein HSP 90-beta-like [Aotus nancymaae]
ENSG00000115414.18	BGI_novel_T022588,BGI_novel_T022589,ENST00000323926.10,ENST00000336916.8,ENST00000354785.8,ENST00000356005.8,ENST00000357867.8,ENST00000359671.5,ENST00000421182.5,ENST00000426059.1,ENST00000432072.6,ENST00000438981.1,ENST00000443816.5,ENST00000446046.5,ENST00000456923.5,ENST00000460217.1,ENST00000461974.1,ENST00000469569.1,ENST00000471193.1,ENST00000473614.1,ENST00000474036.1,ENST00000480024.1,EN…	642.81	211.59	655.34	111.22	69.79	59.99	FN1	GO:0031012//extracellular matrix;GO:0005615//extracellular space;GO:0044459//plasma membrane part;GO:0031091//platelet alpha granule;GO:0044444//cytoplasmic part;GO:0005578//proteinaceous extracellular matrix	GO:0005515//protein binding;GO:0046914//transition metal ion binding;GO:0005539//glycosaminoglycan binding;GO:0005198//structural molecule activity;GO:0019899//enzyme binding;GO:0008047//enzyme activator activity;GO:0005488//binding	GO:0034329//cell junction assembly;GO:0065008//regulation of biological quality;GO:0006950//response to stress;GO:0002376//immune system process;GO:0048870//cell motility;GO:0032501//multicellular organismal process;GO:0007599//hemostasis;GO:0000904//cell morphogenesis involved in differentiation;GO:0009611//response to wounding;GO:0009653//anatomical structure morphogenesis;GO:0031589//cell-subs…	K05717//fibronectin 1	gi|30722344|emb|CAD91166.1|//hypothetical protein [Homo sapiens];gi|694898590|ref|XP_009442498.1|//PREDICTED: fibronectin isoform X2 [Pan troglodytes];gi|150404449|gb|ABR68538.1|//fibronectin splice variant E, partial [Homo sapiens];gi|146387512|pdb|2HA1|A//Chain A, Complex Of The First And Second Type Iii Domains Of Human Fibronectin In Solution;gi|34364820|emb|CAE45847.1|//hypothetical protein …
ENSG00000117632.22	BGI_novel_T000698,ENST00000357865.6,ENST00000374291.5,ENST00000399728.5,ENST00000426559.6,ENST00000446334.1,ENST00000455785.6,ENST00000465604.1,ENST00000485226.1,ENST00000513116.1	639.55	687.74	625.41	639.58	636.94	701.11	STMN1	GO:0015630//microtubule cytoskeleton;GO:0044444//cytoplasmic part	GO:0060089//molecular transducer activity;GO:0008092//cytoskeletal protein binding	GO:0048522//positive regulation of cellular process;GO:0000278//mitotic cell cycle;GO:0007165//signal transduction;GO:0031111//negative regulation of microtubule polymerization or depolymerization;GO:0048667//cell morphogenesis involved in neuron differentiation;GO:0051707//response to other organism;GO:0007417//central nervous system development	K12581//CCR4-NOT transcription complex subunit 7/8;K17985//activating molecule in BECN1-regulated autophagy protein 1;K04381//stathmin	gi|62088144|dbj|BAD92519.1|//stathmin 1 variant [Homo sapiens];gi|724957690|ref|XP_010353995.1|//PREDICTED: LOW QUALITY PROTEIN: stathmin [Rhinopithecus roxellana];gi|16552265|dbj|BAB71277.1|//unnamed protein product [Homo sapiens];gi|795372431|ref|XP_011935464.1|//PREDICTED: stathmin isoform X1 [Cercocebus atys];gi|507670683|ref|XP_004637777.1|//PREDICTED: stathmin [Octodon degus];gi|640795240|r…
ENSG00000109971.13	BGI_novel_T006923,BGI_novel_T006924,BGI_novel_T006925,BGI_novel_T006926,BGI_novel_T006927,BGI_novel_T006928,BGI_novel_T006929,ENST00000227378.7,ENST00000453788.6,ENST00000524552.5,ENST00000524590.5,ENST00000525463.5,ENST00000525624.5,ENST00000526110.5,ENST00000526686.1,ENST00000526862.1,ENST00000527387.5,ENST00000527983.5,ENST00000528292.5,ENST00000530391.1,ENST00000531063.1,ENST00000532091.1,ENS…	635.95	912.85	639.27	447.99	609.88	453.99	HSPA8	GO:0005770//late endosome;GO:0000974//Prp19 complex;GO:0042470//melanosome;GO:0032991//macromolecular complex;GO:0005730//nucleolus;GO:0005681//spliceosomal complex;GO:0098575//lumenal side of lysosomal membrane;GO:0005829//cytosol;GO:0030665//clathrin-coated vesicle membrane;GO:0043202//lysosomal lumen;GO:0048770//pigment granule;GO:0005886//plasma membrane;GO:0070062//extracellular exosome;GO:0…	GO:0055131//C3HC4-type RING finger domain binding;GO:0005524//ATP binding;GO:0044822//poly(A) RNA binding;GO:0031072//heat shock protein binding;GO:0016628//oxidoreductase activity, acting on the CH-CH group of donors, NAD or NADP as acceptor;GO:0031625//ubiquitin protein ligase binding;GO:0023026//MHC class II protein complex binding;GO:0042623//ATPase activity, coupled;GO:0005515//protein bindi…	GO:0046034//ATP metabolic process;GO:0001505//regulation of neurotransmitter levels;GO:0006986//response to unfolded protein;GO:0009267//cellular response to starvation;GO:0051085//chaperone mediated protein folding requiring cofactor;GO:0051084//'de novo' posttranslational protein folding;GO:0006950//response to stress;GO:0048193//Golgi vesicle transport;GO:0007269//neurotransmitter secretion;GO…	K03283//heat shock 70kDa protein 1/8	gi|63101351|gb|AAH94900.1|//Hspa8 protein [Mus musculus];gi|505786719|ref|XP_004604818.1|//PREDICTED: heat shock cognate 71 kDa protein isoform X2 [Sorex araneus];gi|403262505|ref|XP_003923627.1|//PREDICTED: heat shock cognate 71 kDa protein [Saimiri boliviensis boliviensis];gi|831237725|ref|XP_012665030.1|//PREDICTED: heat shock cognate 71 kDa protein [Otolemur garnettii];gi|24234686|ref|NP_6948…
ENSG00000198888.2	ENST00000361390.2	631.34	500.27	439.88	622.31	1021.61	853.96	MT-ND1	NA	NA	NA	K03878//NADH-ubiquinone oxidoreductase chain 1 [EC:1.6.5.3]	gi|308745355|gb|ACA80576.3|//NADH dehydrogenase subunit 1 [Homo sapiens]
ENSG00000221983.7	BGI_novel_T019024,BGI_novel_T019025,BGI_novel_T019026,BGI_novel_T019027,BGI_novel_T019028,BGI_novel_T019029,BGI_novel_T019030,BGI_novel_T019031,BGI_novel_T019032,ENST00000430157.6,ENST00000442744.6,ENST00000594527.1,ENST00000595158.5,ENST00000595683.5,ENST00000596272.5,ENST00000596273.5,ENST00000596304.5,ENST00000597451.5,ENST00000598780.5,ENST00000598814.1,ENST00000599256.5,ENST00000599551.5,ENS…	624.98	621.97	499.32	466.44	416.76	442.66	UBA52	GO:0031981//nuclear lumen;GO:0030139//endocytic vesicle;GO:0031090//organelle membrane;GO:0030529//intracellular ribonucleoprotein complex	GO:0005198//structural molecule activity;GO:0005488//binding	GO:0051320//S phase;GO:0007050//cell cycle arrest;GO:0006259//DNA metabolic process;GO:0016192//vesicle-mediated transport;GO:0051091//positive regulation of sequence-specific DNA binding transcription factor activity;GO:0007173//epidermal growth factor receptor signaling pathway;GO:0001818//negative regulation of cytokine production;GO:0030330//DNA damage response, signal transduction by p53 cla…	K02977//small subunit ribosomal protein S27Ae;K08770//ubiquitin C;K02927//large subunit ribosomal protein L40e;K04551//ubiquitin B	gi|528760266|gb|EPY79925.1|//ubiquitin A-52 residue ribosomal protein fusion product 1-like protein [Camelus ferus];gi|795076323|ref|XP_011845868.1|//PREDICTED: ubiquitin-60S ribosomal protein L40 isoform X1 [Mandrillus leucophaeus];gi|426387854|ref|XP_004060377.1|//PREDICTED: ubiquitin-60S ribosomal protein L40 isoform 5 [Gorilla gorilla gorilla];gi|701310060|ref|XP_010015992.1|//PREDICTED: poly…
ENSG00000067225.17	BGI_novel_T012357,BGI_novel_T012358,BGI_novel_T012359,BGI_novel_T012360,BGI_novel_T012361,BGI_novel_T012362,BGI_novel_T012363,BGI_novel_T012364,BGI_novel_T012365,BGI_novel_T012366,BGI_novel_T012367,BGI_novel_T012368,BGI_novel_T012369,BGI_novel_T012370,BGI_novel_T012371,BGI_novel_T012372,BGI_novel_T012373,BGI_novel_T012374,BGI_novel_T012375,BGI_novel_T012376,BGI_novel_T012377,ENST00000319622.10,EN…	619.82	652.31	546.32	505.34	572.3	561.06	PKM	GO:0016020//membrane;GO:0043231//intracellular membrane-bounded organelle;GO:0031012//extracellular matrix;GO:0005929//cilium;GO:0070062//extracellular exosome;GO:0005634//nucleus;GO:0043209//myelin sheath;GO:0005829//cytosol;GO:0005739//mitochondrion;GO:0044444//cytoplasmic part;GO:0005886//plasma membrane	GO:0000287//magnesium ion binding;GO:0005524//ATP binding;GO:0044822//poly(A) RNA binding;GO:0004743//pyruvate kinase activity;GO:0016301//kinase activity;GO:0023026//MHC class II protein complex binding;GO:0030955//potassium ion binding;GO:0043531//ADP binding;GO:0032559//adenyl ribonucleotide binding;GO:0031420//alkali metal ion binding	GO:0061621//canonical glycolysis;GO:0031100//animal organ regeneration;GO:0006007//glucose catabolic process;GO:0001889//liver development;GO:0043403//skeletal muscle tissue regeneration;GO:0032868//response to insulin;GO:0006096//glycolytic process;GO:0008219//cell death;GO:0001666//response to hypoxia;GO:0009629//response to gravity;GO:0014870//response to muscle inactivity;GO:0006754//ATP bios…	K00873//pyruvate kinase [EC:2.7.1.40]	gi|820989788|ref|XP_012362698.1|//PREDICTED: pyruvate kinase PKM isoform X3 [Nomascus leucogenys];gi|795280801|ref|XP_011749257.1|//PREDICTED: pyruvate kinase PKM isoform X2 [Macaca nemestrina];gi|149041865|gb|EDL95706.1|//rCG57843, isoform CRA_c [Rattus norvegicus];gi|795110578|ref|XP_011812049.1|//PREDICTED: pyruvate kinase PKM isoform X5 [Colobus angolensis palliatus];gi|767984418|ref|XP_01151…
ENSG00000197111.15	BGI_novel_T008149,BGI_novel_T008150,BGI_novel_T008151,BGI_novel_T008152,BGI_novel_T008153,ENST00000359282.9,ENST00000359462.9,ENST00000437231.5,ENST00000439930.7,ENST00000447282.5,ENST00000455667.7,ENST00000546463.5,ENST00000546652.6,ENST00000547048.5,ENST00000547859.2,ENST00000547987.2,ENST00000548190.1,ENST00000548933.5,ENST00000549272.1,ENST00000549863.5,ENST00000550192.5,ENST00000550520.6,ENS…	613.97	560.02	523.67	523.29	497.01	556.53	PCBP2	GO:0016020//membrane;GO:0070062//extracellular exosome;GO:0005654//nucleoplasm;GO:0005925//focal adhesion;GO:0005737//cytoplasm;GO:0031981//nuclear lumen;GO:0032991//macromolecular complex;GO:0005829//cytosol;GO:0030529//intracellular ribonucleoprotein complex;GO:0044444//cytoplasmic part	GO:0003677//DNA binding;GO:1990829//C-rich single-stranded DNA binding;GO:0044822//poly(A) RNA binding;GO:0031625//ubiquitin protein ligase binding;GO:0019899//enzyme binding;GO:0003676//nucleic acid binding	GO:0006396//RNA processing;GO:0075522//IRES-dependent viral translational initiation;GO:0000398//mRNA splicing, via spliceosome;GO:0000377//RNA splicing, via transesterification reactions with bulged adenosine as nucleophile;GO:0050687//negative regulation of defense response to virus;GO:0002698//negative regulation of immune effector process;GO:0006511//ubiquitin-dependent protein catabolic proc…	K13162//poly(rC)-binding protein 2/3/4	gi|759165819|ref|XP_011374093.1|//PREDICTED: poly(rC)-binding protein 2 isoform X1 [Pteropus vampyrus];gi|685572730|ref|XP_009179105.1|//PREDICTED: poly(rC)-binding protein 2 [Papio anubis];gi|193083112|ref|NP_001122385.1|//poly(rC)-binding protein 2 isoform f [Homo sapiens];gi|558156436|ref|XP_006095806.1|//PREDICTED: poly(rC)-binding protein 2 isoform X9 [Myotis lucifugus];gi|759165839|ref|XP_0…
ENSG00000175130.6	ENST00000329421.7	575.15	635.07	510.2	584.91	580.35	621.93	MARCKSL1	GO:0016020//membrane	NA	NA	K13536//MARCKS-related protein	gi|672013322|ref|XP_008772695.1|//PREDICTED: MARCKS-related protein-like [Rattus norvegicus]
ENSG00000164032.11	BGI_novel_T028108,BGI_novel_T028109,BGI_novel_T028110,BGI_novel_T028111,ENST00000296417.5,ENST00000511203.1,ENST00000511319.5,ENST00000511348.1,ENST00000527366.1,ENST00000529158.5	571.12	732.83	488.09	539.31	545.81	534.52	H2AFZ	GO:0043231//intracellular membrane-bounded organelle;GO:0000785//chromatin	GO:0003676//nucleic acid binding	GO:0034728//nucleosome organization	K11251//histone H2A;K02932//large subunit ribosomal protein L5e	gi|998685536|ref|XP_015480265.1|//PREDICTED: histone H2A.Z isoform X1 [Parus major];gi|74222317|dbj|BAE26959.1|//unnamed protein product [Mus musculus];gi|795222777|ref|XP_011885700.1|//PREDICTED: histone H2A.Z-like [Cercocebus atys];gi|562864852|ref|XP_006160649.1|//PREDICTED: 60S ribosomal protein L5-like [Tupaia chinensis];gi|724866292|ref|XP_010369945.1|//PREDICTED: histone H2A.Z isoform X1 […
ENSG00000132475.10	ENST00000254810.8,ENST00000586270.5,ENST00000586518.1,ENST00000586607.5,ENST00000587171.1,ENST00000587560.5,ENST00000589417.1,ENST00000589599.5,ENST00000589949.1,ENST00000591890.5,ENST00000591893.1,ENST00000592643.5,ENST00000593254.1	570.29	592.73	540.94	614.95	468.01	464.04	H3F3B	GO:0043231//intracellular membrane-bounded organelle;GO:0031981//nuclear lumen;GO:0000785//chromatin	GO:0003676//nucleic acid binding	GO:0034728//nucleosome organization;GO:0009719//response to endogenous stimulus;GO:0007126//meiotic nuclear division;GO:0007599//hemostasis;GO:0007417//central nervous system development	K11253//histone H3	gi|795065588|ref|XP_011836262.1|//PREDICTED: histone H3.3 isoform X1 [Mandrillus leucophaeus];gi|706139675|ref|XP_010202813.1|//PREDICTED: LOW QUALITY PROTEIN: histone H3.3-like, partial [Colius striatus];gi|12847552|dbj|BAB27616.1|//unnamed protein product [Mus musculus];gi|459180424|ref|XP_002131734.2|//PREDICTED: histone H3.3 [Ciona intestinalis];gi|355754385|gb|EHH58350.1|//hypothetical prote…
ENSG00000108518.7	BGI_novel_T015142,ENST00000225655.5,ENST00000572383.1,ENST00000574872.1	552.78	621.64	498.98	454.8	439.63	329.46	PFN1	GO:0043231//intracellular membrane-bounded organelle;GO:0016020//membrane;GO:0070062//extracellular exosome;GO:0005856//cytoskeleton;GO:0005634//nucleus;GO:0072562//blood microparticle;GO:0005938//cell cortex;GO:0005925//focal adhesion;GO:0043005//neuron projection;GO:0005829//cytosol;GO:0045202//synapse	GO:0017048//Rho GTPase binding;GO:0044822//poly(A) RNA binding;GO:0008092//cytoskeletal protein binding;GO:0017016//Ras GTPase binding;GO:0005102//receptor binding;GO:0003785//actin monomer binding;GO:0005546//phosphatidylinositol-4,5-bisphosphate binding;GO:0000774//adenyl-nucleotide exchange factor activity;GO:0070064//proline-rich region binding	GO:0006355//regulation of transcription, DNA-templated;GO:0051054//positive regulation of DNA metabolic process;GO:0051497//negative regulation of stress fiber assembly;GO:0010634//positive regulation of epithelial cell migration;GO:0071363//cellular response to growth factor stimulus;GO:0030838//positive regulation of actin filament polymerization;GO:0007599//hemostasis;GO:0014020//primary neura…	K05759//profilin	gi|821027385|ref|XP_012356887.1|//PREDICTED: profilin-1 isoform X1 [Nomascus leucogenys];gi|821027387|ref|XP_012356888.1|//PREDICTED: profilin-1 isoform X2 [Nomascus leucogenys];gi|556745019|ref|XP_005967999.1|//PREDICTED: profilin-1 isoform X1 [Pantholops hodgsonii]
ENSG00000124243.17	ENST00000358791.9,ENST00000371608.6,ENST00000445038.5,ENST00000463943.1,ENST00000485049.1,ENST00000609336.5	546.97	450.45	440.75	291.69	345.1	272.95	BCAS4	GO:0044424//intracellular part	NA	NA	K08366//biogenesis of lysosome-related organelles complex 1 subunit 4	gi|58294160|ref|NP_060313.3|//breast carcinoma-amplified sequence 4 isoform a [Homo sapiens];gi|60498980|ref|NP_942094.2|//breast carcinoma-amplified sequence 4 isoform b [Homo sapiens] ;gi|54035080|gb|AAH38381.1|//BCAS4 protein [Homo sapiens];gi|58294158|ref|NP_001010974.1|//breast carcinoma-amplified sequence 4 isoform c [Homo sapiens]
ENSG00000132341.11	BGI_novel_T009472,BGI_novel_T009473,BGI_novel_T009474,BGI_novel_T009475,ENST00000392367.4,ENST00000392369.6,ENST00000448750.7,ENST00000464211.6,ENST00000477395.5,ENST00000535090.5,ENST00000536606.5,ENST00000537745.5,ENST00000539498.1,ENST00000541630.5,ENST00000541679.7,ENST00000543796.5	535.61	649.98	472.7	519.79	529.98	486.76	RAN	GO:0043231//intracellular membrane-bounded organelle;GO:0032991//macromolecular complex;GO:0031981//nuclear lumen;GO:0005635//nuclear envelope;GO:0048770//pigment granule;GO:0044427//chromosomal part	GO:0035258//steroid hormone receptor binding;GO:0032561//guanyl ribonucleotide binding;GO:0003712//transcription cofactor activity;GO:0017111//nucleoside-triphosphatase activity	GO:0006605//protein targeting;GO:0050658//RNA transport;GO:0000087//mitotic M phase;GO:0006355//regulation of transcription, DNA-templated;GO:0007281//germ cell development;GO:0051169//nuclear transport;GO:0023052//signaling;GO:0015031//protein transport;GO:0030518//intracellular steroid hormone receptor signaling pathway;GO:0051704//multi-organism process;GO:0009207//purine ribonucleoside tripho…	K07936//GTP-binding nuclear protein Ran	gi|585714846|ref|XP_006901057.1|//PREDICTED: GTP-binding nuclear protein Ran [Elephantulus edwardii];gi|119618923|gb|EAW98517.1|//RAN, member RAS oncogene family, isoform CRA_c [Homo sapiens];gi|532101610|ref|XP_005336423.1|//PREDICTED: GTP-binding nuclear protein Ran [Ictidomys tridecemlineatus];gi|262272076|ref|NP_001160147.1|//GTP-binding nuclear protein Ran, testis-specific isoform [Rattus no…
ENSG00000167815.11	BGI_novel_T018691,ENST00000301522.2,ENST00000334482.9,ENST00000466174.5,ENST00000477555.1,ENST00000478908.1,ENST00000498785.1	523	576.82	431.78	512.9	517.29	571.9	PRDX2	GO:0043231//intracellular membrane-bounded organelle;GO:0070062//extracellular exosome;GO:0044424//intracellular part;GO:0005829//cytosol	GO:0016705//oxidoreductase activity, acting on paired donors, with incorporation or reduction of molecular oxygen;GO:0004601//peroxidase activity;GO:0008379//thioredoxin peroxidase activity	GO:0006801//superoxide metabolic process;GO:0019430//removal of superoxide radicals;GO:0000165//MAPK cascade;GO:0002832//negative regulation of response to biotic stimulus;GO:0042743//hydrogen peroxide metabolic process;GO:0043433//negative regulation of sequence-specific DNA binding transcription factor activity;GO:0043524//negative regulation of neuron apoptotic process;GO:0043066//negative reg…	K03386//peroxiredoxin (alkyl hydroperoxide reductase subunit C) [EC:1.11.1.15]	gi|795250232|ref|XP_011810103.1|//PREDICTED: peroxiredoxin-2 isoform X1 [Colobus angolensis palliatus];gi|32189392|ref|NP_005800.3|//peroxiredoxin-2 [Homo sapiens];gi|194375974|dbj|BAG57331.1|//unnamed protein product [Homo sapiens];gi|119604717|gb|EAW84311.1|//peroxiredoxin 2, isoform CRA_d [Homo sapiens]
ENSG00000135390.17	BGI_novel_T008171,BGI_novel_T008172,ENST00000338662.5,ENST00000394349.7,ENST00000495596.5,ENST00000549164.5,ENST00000549748.2,ENST00000550241.1,ENST00000552120.1,ENST00000552242.5,ENST00000602871.5	522.92	556.35	438.52	561.61	532.45	565.32	ATP5G2	GO:0005753//mitochondrial proton-transporting ATP synthase complex;GO:0016469//proton-transporting two-sector ATPase complex;GO:0005741//mitochondrial outer membrane;GO:0031224//intrinsic component of membrane;GO:0030529//intracellular ribonucleoprotein complex;GO:0045263//proton-transporting ATP synthase complex, coupling factor F(o);GO:0016021//integral component of membrane;GO:0033177//proton-…	GO:0008289//lipid binding;GO:0015077//monovalent inorganic cation transmembrane transporter activity;GO:0005198//structural molecule activity;GO:0015078//hydrogen ion transmembrane transporter activity;GO:0005488//binding	GO:0015988//energy coupled proton transmembrane transport, against electrochemical gradient;GO:0006754//ATP biosynthetic process;GO:0015991//ATP hydrolysis coupled proton transport;GO:0010467//gene expression;GO:0034220//ion transmembrane transport;GO:0042776//mitochondrial ATP synthesis coupled proton transport;GO:0015992//proton transport	K02910//large subunit ribosomal protein L31e;K02128//F-type H+-transporting ATPase subunit c	gi|85794840|ref|NP_005167.2|//ATP synthase F(0) complex subunit C2, mitochondrial isoform b precursor [Homo sapiens];gi|444707806|gb|ELW48980.1|//60S ribosomal protein L31 [Tupaia chinensis];gi|50593533|ref|NP_001002031.1|//ATP synthase F(0) complex subunit C2, mitochondrial isoform a precursor [Homo sapiens] ;gi|821004871|ref|XP_012365799.1|//PREDICTED: ATP synthase F(0) complex subunit C2, mito…
ENSG00000172270.18	BGI_novel_T017924,BGI_novel_T017925,ENST00000333511.7,ENST00000346916.8,ENST00000353555.8,ENST00000545507.6,ENST00000571735.2,ENST00000572899.5,ENST00000573216.5,ENST00000573784.5,ENST00000574970.2,ENST00000576925.3,ENST00000576984.2,ENST00000590218.4,ENST00000613627.4,ENST00000614867.2,ENST00000618006.4,ENST00000618112.2	522.31	522.87	449.97	393.15	395.7	411.66	BSG	GO:0070062//extracellular exosome;GO:0005925//focal adhesion;GO:0042470//melanosome;GO:0000139//Golgi membrane;GO:0012505//endomembrane system;GO:0031224//intrinsic component of membrane;GO:0045121//membrane raft;GO:0005887//integral component of plasma membrane;GO:0042383//sarcolemma;GO:0005739//mitochondrion;GO:0002080//acrosomal membrane;GO:0005886//plasma membrane;GO:0048770//pigment granule	GO:0005515//protein binding;GO:0048029//monosaccharide binding;GO:0008028//monocarboxylic acid transmembrane transporter activity;GO:0005537//mannose binding	GO:0003006//developmental process involved in reproduction;GO:0072661//protein targeting to plasma membrane;GO:0007166//cell surface receptor signaling pathway;GO:0007566//embryo implantation;GO:0002376//immune system process;GO:0007599//hemostasis;GO:0010038//response to metal ion;GO:0042476//odontogenesis;GO:0046697//decidualization;GO:0007165//signal transduction;GO:0006090//pyruvate metabolic…	K06535//basigin	gi|31076333|dbj|BAC76828.1|//CD147 [Homo sapiens];gi|194388470|dbj|BAG60203.1|//unnamed protein product [Homo sapiens];gi|426386350|ref|XP_004059648.1|//PREDICTED: basigin [Gorilla gorilla gorilla];gi|38372925|ref|NP_940991.1|//basigin isoform 2 [Homo sapiens];gi|927826146|gb|ALE31226.1|//basigin [Pan troglodytes];gi|119581587|gb|EAW61183.1|//basigin (Ok blood group), isoform CRA_d [Homo sapiens]…
ENSG00000198830.10	ENST00000361427.5,ENST00000460563.5,ENST00000463817.5,ENST00000464888.5,ENST00000466194.1,ENST00000467700.5,ENST00000468388.5,ENST00000479815.5,ENST00000493418.1,ENST00000619352.4	518.84	624.14	536.48	582.08	668.78	689.88	HMGN2	NA	NA	NA	K11300//high-mobility group nucleosome-binding domain-containing protein 2	gi|795143824|ref|XP_011837046.1|//PREDICTED: putative Dresden prostate carcinoma protein 2 [Mandrillus leucophaeus];gi|966979996|ref|XP_014967277.1|//PREDICTED: uncharacterized protein LOC100430578 isoform X2 [Macaca mulatta];gi|431891220|gb|ELK02097.1|//High mobility group nucleosome-binding domain-containing protein 4 [Pteropus alecto]
ENSG00000145741.15	BGI_novel_T029067,BGI_novel_T029068,ENST00000335895.12,ENST00000380591.7,ENST00000507081.6,ENST00000508901.1,ENST00000509708.2,ENST00000510787.5,ENST00000512257.1,ENST00000514360.5,ENST00000514505.6	507.49	519.35	431.79	412.03	368.35	363.19	BTF3	GO:0043231//intracellular membrane-bounded organelle;GO:0005730//nucleolus;GO:0005794//Golgi apparatus;GO:0016021//integral component of membrane;GO:0005886//plasma membrane	GO:0005515//protein binding;GO:0044822//poly(A) RNA binding;GO:0005488//binding	GO:0072643//interferon-gamma secretion;GO:0006355//regulation of transcription, DNA-templated;GO:0006351//transcription, DNA-templated;GO:0001701//in utero embryonic development;GO:0043009//chordate embryonic development;GO:0002456//T cell mediated immunity;GO:0006366//transcription from RNA polymerase II promoter	K01527//nascent polypeptide-associated complex subunit beta	gi|940710574|ref|XP_014307253.1|//PREDICTED: transcription factor BTF3 isoform X1 [Myotis lucifugus];gi|465967566|gb|EMP31409.1|//Transcription factor BTF3 [Chelonia mydas];gi|676274155|gb|KFO28711.1|//Transcription factor BTF3 [Fukomys damarensis];gi|727002425|ref|XP_010391389.1|//PREDICTED: transcription factor BTF3 [Corvus cornix cornix];gi|940710576|ref|XP_014307254.1|//PREDICTED: transcripti…
ENSG00000198242.13	ENST00000355731.8,ENST00000394935.7,ENST00000394938.8,ENST00000422514.6,ENST00000472628.1,ENST00000496182.5,ENST00000578181.1,ENST00000580755.1,ENST00000582736.1	505.43	511.87	433.96	406.86	361.83	370.39	RPL23A	GO:0043231//intracellular membrane-bounded organelle;GO:0015934//large ribosomal subunit;GO:0043234//protein complex	GO:0003723//RNA binding;GO:0005198//structural molecule activity	GO:0031016//pancreas development;GO:0019080//viral gene expression;GO:0006412//translation	K02893//large subunit ribosomal protein L23Ae	gi|821026761|ref|XP_012358970.1|//PREDICTED: 60S ribosomal protein L23a isoform X2 [Nomascus leucogenys];gi|441661201|ref|XP_003277177.2|//PREDICTED: 60S ribosomal protein L23a isoform X3 [Nomascus leucogenys];gi|119571516|gb|EAW51131.1|//ribosomal protein L23a, isoform CRA_a [Homo sapiens] ;gi|351710149|gb|EHB13068.1|//60S ribosomal protein L23a [Heterocephalus glaber];gi|821026759|ref|XP_012358…
ENSG00000075415.12	BGI_novel_T008821,BGI_novel_T008822,BGI_novel_T008823,BGI_novel_T008824,BGI_novel_T008825,BGI_novel_T008826,BGI_novel_T008827,ENST00000188376.9,ENST00000228318.7,ENST00000401722.7,ENST00000546766.5,ENST00000547444.1,ENST00000547534.5,ENST00000547869.1,ENST00000547908.1,ENST00000548046.5,ENST00000548480.1,ENST00000548847.1,ENST00000549338.5,ENST00000550695.1,ENST00000551123.5,ENST00000551265.5,ENS…	504.86	490.61	432.53	414.68	413.15	399.11	SLC25A3	GO:0043231//intracellular membrane-bounded organelle;GO:0070062//extracellular exosome;GO:0043209//myelin sheath;GO:0019866//organelle inner membrane;GO:0005730//nucleolus;GO:0005887//integral component of plasma membrane;GO:0005743//mitochondrial inner membrane;GO:0016021//integral component of membrane	GO:0015291//secondary active transmembrane transporter activity;GO:0015320//phosphate ion carrier activity;GO:0015114//phosphate ion transmembrane transporter activity;GO:0003735//structural constituent of ribosome;GO:0015293//symporter activity;GO:0032403//protein complex binding	GO:0055085//transmembrane transport;GO:0006091//generation of precursor metabolites and energy;GO:0006412//translation;GO:0044237//cellular metabolic process;GO:0035435//phosphate ion transmembrane transport;GO:0051234//establishment of localization	K15102//solute carrier family 25 (mitochondrial phosphate transporter), member 3	gi|6031192|ref|NP_005879.1|//phosphate carrier protein, mitochondrial isoform a precursor [Homo sapiens];gi|4505775|ref|NP_002626.1|//phosphate carrier protein, mitochondrial isoform b precursor [Homo sapiens];gi|593725464|ref|XP_007108835.1|//PREDICTED: phosphate carrier protein, mitochondrial-like [Physeter catodon];gi|731227034|ref|XP_010627520.1|//PREDICTED: phosphate carrier protein, mitocho…
ENSG00000187109.13	BGI_novel_T008667,ENST00000261182.12,ENST00000393263.7,ENST00000431879.7,ENST00000535020.6,ENST00000542344.5,ENST00000544816.5,ENST00000547479.5,ENST00000547529.6,ENST00000547704.5,ENST00000547773.5,ENST00000547969.5,ENST00000547993.5,ENST00000548044.5,ENST00000548273.5,ENST00000549479.1,ENST00000549596.5,ENST00000549988.5,ENST00000550934.5,ENST00000551500.1,ENST00000551524.5,ENST00000551600.5,EN…	503.01	532.12	487.7	584.05	550.46	617.26	NAP1L1	GO:0043231//intracellular membrane-bounded organelle;GO:0005634//nucleus;GO:0043234//protein complex;GO:0048770//pigment granule	GO:0005488//binding	GO:0034728//nucleosome organization;GO:0008283//cell proliferation;GO:0006334//nucleosome assembly;GO:0009987//cellular process;GO:0006259//DNA metabolic process	K11279//nucleosome assembly protein 1-like 1	gi|635066922|ref|XP_008002253.1|//PREDICTED: nucleosome assembly protein 1-like 1 isoform X1 [Chlorocebus sabaeus];gi|685573729|ref|XP_009179504.1|//PREDICTED: nucleosome assembly protein 1-like 1 [Papio anubis];gi|390467951|ref|XP_003733849.1|//PREDICTED: nucleosome assembly protein 1-like 1 isoform X3 [Callithrix jacchus];gi|767974366|ref|XP_011536694.1|//PREDICTED: nucleosome assembly protein …
ENSG00000234851.4	ENST00000471152.1	496.72	525.68	405.28	409.66	342.48	377.37	RPL23AP42	GO:0043231//intracellular membrane-bounded organelle;GO:0015934//large ribosomal subunit;GO:0043234//protein complex	GO:0003723//RNA binding;GO:0005198//structural molecule activity	GO:0031016//pancreas development;GO:0019080//viral gene expression;GO:0006412//translation	K02893//large subunit ribosomal protein L23Ae	gi|119599020|gb|EAW78614.1|//hCG16001, isoform CRA_b [Homo sapiens]
ENSG00000109686.17	BGI_novel_T028388,BGI_novel_T028389,BGI_novel_T028390,ENST00000304527.8,ENST00000409252.6,ENST00000409598.8,ENST00000427414.2,ENST00000462257.1,ENST00000474743.5,ENST00000478503.6,ENST00000508492.1,ENST00000514013.1,ENST00000514152.5,ENST00000604030.6,ENST00000604440.5,ENST00000604922.1	496.57	537.54	469.24	450.74	459.68	444.09	SH3D19	GO:0016020//membrane;GO:0031981//nuclear lumen;GO:0044444//cytoplasmic part;GO:0015935//small ribosomal subunit	GO:0005515//protein binding;GO:0005198//structural molecule activity;GO:0003676//nucleic acid binding	GO:0031016//pancreas development;GO:0019080//viral gene expression;GO:0012502//induction of programmed cell death;GO:0048193//Golgi vesicle transport;GO:0006412//translation;GO:0031331//positive regulation of cellular catabolic process;GO:0048869//cellular developmental process	K12171//E3 ubiquitin-protein ligase SH3RF [EC:2.3.2.27];K00907//myosin-light-chain kinase [EC:2.7.11.18];K20126//nostrin;K20045//intersectin;K02984//small subunit ribosomal protein S3Ae;K20638//Rho GTPase-activating protein 17;K20705//dynamin-binding protein	gi|193785898|dbj|BAG54685.1|//unnamed protein product [Homo sapiens];gi|982251117|ref|XP_015306393.1|//PREDICTED: SH3 domain-containing protein 19 isoform X3 [Macaca fascicularis];gi|767931161|ref|XP_011529950.1|//PREDICTED: SH3 domain-containing protein 19 isoform X4 [Homo sapiens];gi|129270064|ref|NP_001075886.1|//40S ribosomal protein S3a [Gallus gallus] ;gi|635045170|ref|XP_007998174.1|//PRED…
ENSG00000149925.17	BGI_novel_T013901,BGI_novel_T013902,BGI_novel_T013903,BGI_novel_T013904,BGI_novel_T013905,BGI_novel_T013906,BGI_novel_T013907,BGI_novel_T013908,BGI_novel_T013909,ENST00000338110.9,ENST00000395240.7,ENST00000395248.5,ENST00000412304.6,ENST00000562168.5,ENST00000562240.1,ENST00000562302.1,ENST00000562679.5,ENST00000563060.6,ENST00000563987.5,ENST00000564521.6,ENST00000564546.5,ENST00000564595.6,ENS…	492.12	468.68	389.58	312.94	409.32	362.96	ALDOA	GO:0005856//cytoskeleton;GO:0031091//platelet alpha granule;GO:0030017//sarcomere	GO:0048029//monosaccharide binding;GO:0008092//cytoskeletal protein binding;GO:0016832//aldehyde-lyase activity	GO:0030036//actin cytoskeleton organization;GO:0006007//glucose catabolic process;GO:0009206//purine ribonucleoside triphosphate biosynthetic process;GO:0006936//muscle contraction;GO:0006000//fructose metabolic process;GO:0051260//protein homooligomerization;GO:0019725//cellular homeostasis;GO:0001775//cell activation;GO:0007599//hemostasis;GO:0006887//exocytosis	K01623//fructose-bisphosphate aldolase, class I [EC:4.1.2.13]	gi|724804986|ref|XP_010386293.1|//PREDICTED: LOW QUALITY PROTEIN: uncharacterized protein LOC104681640 [Rhinopithecus roxellana];gi|967502239|ref|XP_014981391.1|//PREDICTED: fructose-bisphosphate aldolase A isoform X3 [Macaca mulatta];gi|119600342|gb|EAW79936.1|//aldolase A, fructose-bisphosphate, isoform CRA_b [Homo sapiens];gi|820975780|ref|XP_012360779.1|//PREDICTED: fructose-bisphosphate aldo…
ENSG00000212907.2	ENST00000361335.1	488.5	498.3	465.07	634.88	1222.35	887.7	MT-ND4L	GO:0031224//intrinsic component of membrane;GO:0005746//mitochondrial respiratory chain	GO:0050136//NADH dehydrogenase (quinone) activity;GO:0005488//binding	GO:0022904//respiratory electron transport chain;GO:0051234//establishment of localization	K03882//NADH-ubiquinone oxidoreductase chain 4L [EC:1.6.5.3]	gi|189065211|dbj|BAG34934.1|//unnamed protein product [Homo sapiens]
ENSG00000150991.14	BGI_novel_T009420,BGI_novel_T009421,BGI_novel_T009422,BGI_novel_T009423,BGI_novel_T009424,BGI_novel_T009425,BGI_novel_T009426,BGI_novel_T009427,BGI_novel_T009428,BGI_novel_T009429,BGI_novel_T009430,BGI_novel_T009431,BGI_novel_T009432,BGI_novel_T009433,BGI_novel_T009434,BGI_novel_T009435,BGI_novel_T009436,BGI_novel_T009437,BGI_novel_T009438,BGI_novel_T009439,BGI_novel_T009440,BGI_novel_T009441,BGI…	488.44	457.38	499.93	456.22	395.52	474.18	UBC	GO:0043231//intracellular membrane-bounded organelle;GO:0031981//nuclear lumen;GO:0005634//nucleus;GO:0030139//endocytic vesicle;GO:0031090//organelle membrane;GO:0044444//cytoplasmic part;GO:0005737//cytoplasm	GO:0005488//binding	GO:0030330//DNA damage response, signal transduction by p53 class mediator;GO:0000165//MAPK cascade;GO:0051320//S phase;GO:0043066//negative regulation of apoptotic process;GO:0007050//cell cycle arrest;GO:0006259//DNA metabolic process;GO:0002224//toll-like receptor signaling pathway;GO:0016192//vesicle-mediated transport;GO:0007249//I-kappaB kinase/NF-kappaB signaling;GO:0043161//proteasome-med…	K08770//ubiquitin C;K04551//ubiquitin B	gi|612012984|ref|XP_007489695.1|//PREDICTED: polyubiquitin-C isoform X2 [Monodelphis domestica];gi|942063407|ref|XP_014334614.1|//PREDICTED: polyubiquitin-C [Bos mutus];gi|795199919|ref|XP_011803792.1|//PREDICTED: polyubiquitin-C isoform X2 [Colobus angolensis palliatus];gi|952528196|gb|KRT82133.1|//Ubiquitin [Oryctes borbonicus];gi|47682711|gb|AAH69831.1|//Zgc:172187 protein [Danio rerio];gi|620…
ENSG00000089280.18	BGI_novel_T013990,BGI_novel_T013991,ENST00000254108.11,ENST00000380244.7,ENST00000474990.5,ENST00000483853.1,ENST00000487045.6,ENST00000487509.6,ENST00000487974.1,ENST00000564766.1,ENST00000566605.5,ENST00000568685.1,ENST00000568901.2,ENST00000569760.5,ENST00000570090.1	486.77	560.73	412.03	588.91	492.18	464.05	FUS	GO:0005634//nucleus;GO:0005654//nucleoplasm;GO:0044464//cell part;GO:0043204//perikaryon;GO:0048471//perinuclear region of cytoplasm;GO:0044327//dendritic spine head;GO:0031981//nuclear lumen;GO:0005844//polysome	GO:0003677//DNA binding;GO:0030331//estrogen receptor binding;GO:0046966//thyroid hormone receptor binding;GO:0044822//poly(A) RNA binding;GO:0042802//identical protein binding;GO:0046914//transition metal ion binding;GO:0005488//binding;GO:0046965//retinoid X receptor binding;GO:0003713//transcription coactivator activity;GO:0000166//nucleotide binding;GO:0008270//zinc ion binding;GO:0035255//io…	GO:0016070//RNA metabolic process;GO:0006396//RNA processing;GO:1903506//regulation of nucleic acid-templated transcription;GO:0071277//cellular response to calcium ion;GO:0010467//gene expression;GO:0000398//mRNA splicing, via spliceosome;GO:0008380//RNA splicing	K11447//histone demethylase [EC:1.14.11.-];K17985//activating molecule in BECN1-regulated autophagy protein 1;K13098//RNA-binding protein FUS	gi|403290917|ref|XP_003936552.1|//PREDICTED: RNA-binding protein FUS-like [Saimiri boliviensis boliviensis];gi|148685673|gb|EDL17620.1|//fusion, derived from t(12;16) malignant liposarcoma (human), isoform CRA_f, partial [Mus musculus];gi|612037605|ref|XP_007498596.1|//PREDICTED: RNA-binding protein FUS isoform X3 [Monodelphis domestica];gi|355756662|gb|EHH60270.1|//hypothetical protein EGM_11598…
ENSG00000130255.12	ENST00000347512.7,ENST00000394580.2,ENST00000577222.5,ENST00000579446.1,ENST00000579649.5,ENST00000582380.6,ENST00000582463.5,ENST00000590786.5	486.07	482.71	423.02	438.98	434.28	438.37	RPL36	GO:0031981//nuclear lumen;GO:0015934//large ribosomal subunit	GO:0005198//structural molecule activity;GO:0005488//binding	GO:0031016//pancreas development;GO:0019080//viral gene expression;GO:0006412//translation	K01530//phospholipid-translocating ATPase [EC:3.6.3.1];K02920//large subunit ribosomal protein L36e	gi|585689575|ref|XP_006894244.1|//PREDICTED: uncharacterized protein LOC102862726 [Elephantulus edwardii];gi|584089351|ref|XP_006764310.1|//PREDICTED: 60S ribosomal protein L36 [Myotis davidii];gi|426328355|ref|XP_004025221.1|//PREDICTED: 60S ribosomal protein L36-like [Gorilla gorilla gorilla];gi|982930720|ref|XP_015327538.1|//PREDICTED: 60S ribosomal protein L36 isoform X1 [Bos taurus];gi|96694…
ENSG00000135404.11	BGI_novel_T008232,BGI_novel_T008233,BGI_novel_T008234,BGI_novel_T008235,ENST00000257857.8,ENST00000420846.7,ENST00000546457.1,ENST00000546939.5,ENST00000548117.5,ENST00000548160.5,ENST00000548898.5,ENST00000549117.5,ENST00000550050.5,ENST00000550776.5,ENST00000551173.5,ENST00000552067.5,ENST00000552164.5,ENST00000552692.5,ENST00000552754.5,ENST00000555199.1	481.1	383.37	366.67	248.39	228.34	178	CD63	GO:0005615//extracellular space;GO:0005770//late endosome;GO:0042470//melanosome;GO:0031088//platelet dense granule membrane;GO:0032991//macromolecular complex;GO:0005887//integral component of plasma membrane;GO:0016021//integral component of membrane;GO:0031904//endosome lumen;GO:0005765//lysosomal membrane;GO:0070062//extracellular exosome;GO:0030667//secretory granule membrane;GO:0032585//mul…	GO:0005515//protein binding;GO:0032403//protein complex binding	GO:0050794//regulation of cellular process;GO:2000680//regulation of rubidium ion transport;GO:0030100//regulation of endocytosis;GO:0045785//positive regulation of cell adhesion;GO:0002092//positive regulation of receptor internalization;GO:0010633//negative regulation of epithelial cell migration;GO:0002576//platelet degranulation;GO:1900746//regulation of vascular endothelial growth factor sig…	K06497//CD63 antigen	gi|4502679|ref|NP_001771.1|//CD63 antigen isoform A [Homo sapiens];gi|55638227|ref|XP_509121.1|//PREDICTED: CD63 antigen [Pan troglodytes];gi|383872467|ref|NP_001244321.1|//CD63 antigen isoform C [Homo sapiens]
ENSG00000170296.9	ENST00000302386.9,ENST00000570856.1,ENST00000571129.5,ENST00000571253.1,ENST00000573928.1,ENST00000577035.5	480.24	395.44	371.47	322.61	315.45	334.13	GABARAP	GO:0012505//endomembrane system;GO:0005774//vacuolar membrane;GO:0005783//endoplasmic reticulum;GO:0015630//microtubule cytoskeleton;GO:0000323//lytic vacuole	GO:0015631//tubulin binding;GO:0005102//receptor binding;GO:0004871//signal transducer activity	GO:0006886//intracellular protein transport;GO:0007010//cytoskeleton organization;GO:0007267//cell-cell signaling	K08341//GABA(A) receptor-associated protein	gi|731290108|ref|XP_010613117.1|//PREDICTED: gamma-aminobutyric acid receptor-associated protein isoform X2 [Fukomys damarensis];gi|149053135|gb|EDM04952.1|//gamma-aminobutyric acid receptor associated protein, isoform CRA_b [Rattus norvegicus];gi|374304596|gb|AEZ06293.1|//GABARAP-a [Homo sapiens];gi|148680564|gb|EDL12511.1|//gamma-aminobutyric acid receptor associated protein, isoform CRA_a [Mus…
ENSG00000165119.20	BGI_novel_T035180,BGI_novel_T035181,BGI_novel_T035182,ENST00000351839.7,ENST00000360384.9,ENST00000376256.2,ENST00000376263.7,ENST00000376281.8,ENST00000457156.5,ENST00000472778.5,ENST00000481820.6,ENST00000483135.1,ENST00000492865.1,ENST00000493362.1	479.39	579.51	484.92	546.06	553.76	506.83	HNRNPK	GO:0016020//membrane;GO:0005938//cell cortex;GO:0043232//intracellular non-membrane-bounded organelle;GO:0031981//nuclear lumen;GO:0005681//spliceosomal complex;GO:0005913//cell-cell adherens junction;GO:0002102//podosome;GO:0005829//cytosol;GO:0043197//dendritic spine;GO:0005739//mitochondrion;GO:0043679//axon terminus;GO:0031012//extracellular matrix;GO:0070062//extracellular exosome;GO:0005634…	GO:0003677//DNA binding;GO:1990829//C-rich single-stranded DNA binding;GO:0031072//heat shock protein binding;GO:0001077//transcriptional activator activity, RNA polymerase II core promoter proximal region sequence-specific binding;GO:0051117//ATPase binding;GO:0005521//lamin binding;GO:0030628//pre-mRNA 3'-splice site binding;GO:0003730//mRNA 3'-UTR binding;GO:0000978//RNA polymerase II core pro…	GO:0072369//regulation of lipid transport by positive regulation of transcription from RNA polymerase II promoter;GO:0033120//positive regulation of RNA splicing;GO:0016925//protein sumoylation;GO:0043010//camera-type eye development;GO:0021766//hippocampus development;GO:0045807//positive regulation of endocytosis;GO:0021987//cerebral cortex development;GO:0045716//positive regulation of low-den…	K12886//heterogeneous nuclear ribonucleoprotein K	gi|635074371|ref|XP_007967804.1|//PREDICTED: heterogeneous nuclear ribonucleoprotein K [Chlorocebus sabaeus];gi|62088704|dbj|BAD92799.1|//heterogeneous nuclear ribonucleoprotein K isoform a variant [Homo sapiens];gi|585718378|ref|XP_006902017.1|//PREDICTED: heterogeneous nuclear ribonucleoprotein K-like isoform X1 [Elephantulus edwardii];gi|345329393|ref|XP_001506808.2|//PREDICTED: heterogeneous …
ENSG00000092199.17	BGI_novel_T010172,BGI_novel_T010173,ENST00000336053.10,ENST00000420743.6,ENST00000430246.6,ENST00000449098.5,ENST00000553300.5,ENST00000553444.1,ENST00000553614.5,ENST00000553753.5,ENST00000554383.5,ENST00000554417.1,ENST00000554455.5,ENST00000554539.5,ENST00000554891.5,ENST00000554969.5,ENST00000555127.1,ENST00000555137.5,ENST00000555176.5,ENST00000555215.5,ENST00000555309.5,ENST00000555585.5,EN…	479.03	610.48	488.26	552.91	572.55	595.92	HNRNPC	GO:0070062//extracellular exosome;GO:0016020//membrane;GO:0005654//nucleoplasm;GO:0000790//nuclear chromatin;GO:0071013//catalytic step 2 spliceosome;GO:0031981//nuclear lumen;GO:0005681//spliceosomal complex;GO:0005829//cytosol;GO:0043234//protein complex;GO:0005697//telomerase holoenzyme complex;GO:0019013//viral nucleocapsid;GO:0045120//pronucleus	GO:0003723//RNA binding;GO:0000978//RNA polymerase II core promoter proximal region sequence-specific DNA binding;GO:0042802//identical protein binding;GO:0003730//mRNA 3'-UTR binding;GO:0003676//nucleic acid binding;GO:0005515//protein binding;GO:0008266//poly(U) RNA binding;GO:0000166//nucleotide binding;GO:0000980//RNA polymerase II distal enhancer sequence-specific DNA binding;GO:1990247//N6-…	GO:0006396//RNA processing;GO:0016925//protein sumoylation;GO:0001649//osteoblast differentiation;GO:0000398//mRNA splicing, via spliceosome;GO:0070935//3'-UTR-mediated mRNA stabilization;GO:0000377//RNA splicing, via transesterification reactions with bulged adenosine as nucleophile;GO:0043044//ATP-dependent chromatin remodeling;GO:0008380//RNA splicing;GO:0032211//negative regulation of telomer…	K12884//heterogeneous nuclear ribonucleoprotein C1/C2;K16512//X-linked retinitis pigmentosa GTPase regulator-interacting protein 1	gi|928154944|ref|XP_013974949.1|//PREDICTED: heterogeneous nuclear ribonucleoproteins C1/C2 isoform X5 [Canis lupus familiaris];gi|402875582|ref|XP_003901579.1|//PREDICTED: heterogeneous nuclear ribonucleoprotein C-like isoform X1 [Papio anubis];gi|58476967|gb|AAH89438.1|//HNRPC protein [Homo sapiens];gi|667275351|ref|XP_008572294.1|//PREDICTED: heterogeneous nuclear ribonucleoproteins C1/C2 [Gal…
ENSG00000166681.13	ENST00000361298.8,ENST00000372634.1,ENST00000372635.1,ENST00000372645.3	472.72	491.1	385.38	403.25	339.76	351.69	BEX3	GO:0044444//cytoplasmic part	GO:0030234//enzyme regulator activity;GO:0005488//binding	GO:0007169//transmembrane receptor protein tyrosine kinase signaling pathway;GO:0032501//multicellular organismal process	K12465//nerve growth factor receptor-associated protein 1	gi|821036876|ref|XP_003276548.2|//PREDICTED: protein BEX3 isoform X1 [Nomascus leucogenys];gi|544063451|ref|NP_001269603.1|//protein BEX3 isoform c [Homo sapiens]
ENSG00000179218.13	BGI_novel_T018716,BGI_novel_T018717,BGI_novel_T018718,BGI_novel_T018719,BGI_novel_T018720,ENST00000316448.9,ENST00000586760.1,ENST00000586803.1,ENST00000586967.1,ENST00000587486.6,ENST00000588454.5,ENST00000590325.1	460.33	458.78	515.45	313.72	343.29	302.09	CALR	GO:0005790//smooth endoplasmic reticulum;GO:0005615//extracellular space;GO:0009897//external side of plasma membrane;GO:0033018//sarcoplasmic reticulum lumen;GO:0005829//cytosol;GO:0031012//extracellular matrix;GO:0070062//extracellular exosome;GO:0005634//nucleus;GO:0005925//focal adhesion;GO:0001669//acrosomal vesicle;GO:0005578//proteinaceous extracellular matrix;GO:0048471//perinuclear regio…	GO:0003723//RNA binding;GO:0003677//DNA binding;GO:0005506//iron ion binding;GO:0031625//ubiquitin protein ligase binding;GO:0001846//opsonin binding;GO:0001849//complement component C1q binding;GO:0042562//hormone binding;GO:0051087//chaperone binding;GO:0050681//androgen receptor binding;GO:0005178//integrin binding;GO:0008270//zinc ion binding;GO:0044183//protein binding involved in protein fo…	GO:0009968//negative regulation of signal transduction;GO:0006275//regulation of DNA replication;GO:0043627//response to estrogen;GO:0045807//positive regulation of endocytosis;GO:0061077//chaperone-mediated protein folding;GO:0032355//response to estradiol;GO:0017148//negative regulation of translation;GO:0033144//negative regulation of intracellular steroid hormone receptor signaling pathway;GO…	K08057//calreticulin	gi|470597611|ref|XP_004311443.1|//PREDICTED: calreticulin [Tursiops truncatus];gi|149756873|ref|XP_001504932.1|//PREDICTED: calreticulin [Equus caballus];gi|585714096|ref|XP_006900853.1|//PREDICTED: calreticulin [Elephantulus edwardii];gi|4757900|ref|NP_004334.1|//calreticulin precursor [Homo sapiens];gi|355755517|gb|EHH59264.1|//CRP55, partial [Macaca fascicularis]
ENSG00000135916.15	BGI_novel_T022837,BGI_novel_T022838,BGI_novel_T022839,ENST00000326407.10,ENST00000326427.10,ENST00000335005.10,ENST00000409704.6,ENST00000418408.2,ENST00000457215.5,ENST00000492029.1,ENST00000541852.5,ENST00000543957.5,ENST00000620962.1	450.35	352.48	393.5	156.3	113.54	101.22	ITM2C	GO:0031224//intrinsic component of membrane;GO:0070062//extracellular exosome;GO:0005765//lysosomal membrane;GO:0005794//Golgi apparatus;GO:0016021//integral component of membrane;GO:0005764//lysosome;GO:0005886//plasma membrane;GO:0048471//perinuclear region of cytoplasm	GO:0001540//beta-amyloid binding;GO:0005524//ATP binding;GO:0005515//protein binding;GO:0032559//adenyl ribonucleotide binding	GO:0010977//negative regulation of neuron projection development;GO:2001238//positive regulation of extrinsic apoptotic signaling pathway;GO:0042985//negative regulation of amyloid precursor protein biosynthetic process;GO:0010975//regulation of neuron projection development;GO:0043068//positive regulation of programmed cell death	K18265//integral membrane protein 2C	gi|297265084|ref|XP_001112946.2|//PREDICTED: integral membrane protein 2C [Macaca mulatta];gi|426338844|ref|XP_004033382.1|//PREDICTED: integral membrane protein 2C isoform 5 [Gorilla gorilla gorilla];gi|13874423|dbj|BAB46918.1|//cerebral protein-3 [Homo sapiens];gi|355565258|gb|EHH21747.1|//hypothetical protein EGK_04881, partial [Macaca mulatta];gi|13569885|ref|NP_112188.1|//integral membrane p…
ENSG00000167553.15	BGI_novel_T007917,BGI_novel_T007919,BGI_novel_T007920,ENST00000301072.10,ENST00000541364.5,ENST00000548470.1,ENST00000549183.1,ENST00000549554.1,ENST00000549818.5,ENST00000550574.1,ENST00000552125.1,ENST00000552448.1,ENST00000639419.1	449.45	494.52	376.51	356.92	398.58	344.65	TUBA1C	GO:0005634//nucleus;GO:0005874//microtubule;GO:0005881//cytoplasmic microtubule;GO:0031982//vesicle	GO:0005515//protein binding;GO:0032561//guanyl ribonucleotide binding;GO:0017111//nucleoside-triphosphatase activity;GO:0005525//GTP binding;GO:0005200//structural constituent of cytoskeleton;GO:0003924//GTPase activity	GO:0006458//'de novo' protein folding;GO:0051301//cell division;GO:0007017//microtubule-based process;GO:0030705//cytoskeleton-dependent intracellular transport;GO:0009207//purine ribonucleoside triphosphate catabolic process;GO:0043623//cellular protein complex assembly	K10087//N-acetylglucosamine-1-phosphate transferase, gamma subunit;K08857//NIMA (never in mitosis gene a)-related kinase 1/4/5 [EC:2.7.11.1];K07374//tubulin alpha	gi|733605064|ref|NP_001290045.1|//tubulin alpha-1C chain isoform b [Homo sapiens];gi|817342342|ref|XP_012296659.1|//PREDICTED: tubulin alpha-1C chain-like [Aotus nancymaae];gi|795537703|ref|XP_011903801.1|//PREDICTED: LOW QUALITY PROTEIN: tubulin alpha-1C chain-like [Cercocebus atys];gi|21619816|gb|AAH33064.1|//TUBA1C protein [Homo sapiens];gi|823407798|ref|XP_012417997.1|//PREDICTED: tubulin alp…
ENSG00000161960.14	ENST00000293831.12,ENST00000396527.7,ENST00000577269.5,ENST00000577731.1,ENST00000577738.5,ENST00000577929.1,ENST00000578324.5,ENST00000578476.5,ENST00000578495.5,ENST00000578569.1,ENST00000578754.5,ENST00000579085.5,ENST00000579139.1,ENST00000580461.5,ENST00000580886.5,ENST00000580888.5,ENST00000581384.5,ENST00000581544.5,ENST00000581770.5,ENST00000581808.1,ENST00000581841.1,ENST00000582050.1,EN…	442.55	521.99	414.45	460.46	447.18	395.68	EIF4A1	GO:0043234//protein complex;GO:0044444//cytoplasmic part	GO:0008135//translation factor activity, RNA binding;GO:0000166//nucleotide binding;GO:0032559//adenyl ribonucleotide binding;GO:0017111//nucleoside-triphosphatase activity;GO:0042623//ATPase activity, coupled	GO:0009887//animal organ morphogenesis;GO:0000288//nuclear-transcribed mRNA catabolic process, deadenylation-dependent decay;GO:0006412//translation;GO:0009207//purine ribonucleoside triphosphate catabolic process	K06245//laminin, beta 4;K03257//translation initiation factor 4A;K07378//neuroligin	gi|62088766|dbj|BAD92830.1|//CD68 antigen variant [Homo sapiens];gi|194383806|dbj|BAG59261.1|//unnamed protein product [Homo sapiens];gi|731501471|ref|XP_010594879.1|//PREDICTED: eukaryotic initiation factor 4A-I isoform X1 [Loxodonta africana];gi|148667738|gb|EDL00155.1|//mCG1035528 [Mus musculus];gi|823389696|ref|XP_012410945.1|//PREDICTED: eukaryotic initiation factor 4A-I isoform X3 [Trichech…
ENSG00000149806.10	ENST00000279259.7,ENST00000434372.2,ENST00000525297.5,ENST00000526555.5,ENST00000527548.5,ENST00000529259.1,ENST00000529639.5,ENST00000531357.1,ENST00000531743.5	441.85	441.19	336.57	373.79	321.91	338.12	FAU	GO:0015935//small ribosomal subunit	GO:0005198//structural molecule activity;GO:0003676//nucleic acid binding	GO:0031016//pancreas development;GO:0019080//viral gene expression;GO:0006412//translation;GO:0019058//viral life cycle	K02983//small subunit ribosomal protein S30e	gi|426366475|ref|XP_004050283.1|//PREDICTED: polyubiquitin-B-like [Gorilla gorilla gorilla];gi|795206567|ref|XP_011848935.1|//PREDICTED: ubiquitin-like protein fubi and ribosomal protein S30 isoform X1 [Mandrillus leucophaeus];gi|823394636|ref|XP_012423524.1|//PREDICTED: ubiquitin-like protein fubi and ribosomal protein S30 isoform X2 [Odobenus rosmarus divergens];gi|119586951|gb|EAW66547.1|//hCG…
ENSG00000189403.14	BGI_novel_T009670,ENST00000326004.4,ENST00000339872.8,ENST00000341423.9,ENST00000399489.5,ENST00000399494.5,ENST00000405805.5,ENST00000468384.1,ENST00000490788.1	441.56	559.99	462.63	453.74	466.63	464.82	HMGB1	GO:0031981//nuclear lumen;GO:0044421//extracellular region part;GO:0042995//cell projection;GO:0043234//protein complex;GO:0005694//chromosome	GO:0005102//receptor binding;GO:0003676//nucleic acid binding;GO:0001071//nucleic acid binding transcription factor activity;GO:0008289//lipid binding;GO:0019887//protein kinase regulator activity;GO:0005539//glycosaminoglycan binding;GO:0008134//transcription factor binding;GO:0019843//rRNA binding;GO:0000400//four-way junction DNA binding	GO:0007346//regulation of mitotic cell cycle;GO:0009746//response to hexose;GO:0006260//DNA replication;GO:0006266//DNA ligation;GO:0005981//regulation of glycogen catabolic process;GO:0014909//smooth muscle cell migration;GO:0030323//respiratory tube development;GO:0032989//cellular component morphogenesis;GO:0070555//response to interleukin-1;GO:0031347//regulation of defense response;GO:000256…	K10802//high mobility group protein B1	gi|221045048|dbj|BAH14201.1|//unnamed protein product [Homo sapiens];gi|148673911|gb|EDL05858.1|//mCG144566, partial [Mus musculus];gi|625280272|ref|XP_007631787.1|//PREDICTED: high mobility group protein B1-like isoform X2 [Cricetulus griseus];gi|795305031|ref|XP_011823216.1|//PREDICTED: high mobility group protein B1 isoform X1 [Mandrillus leucophaeus]
ENSG00000070756.15	BGI_novel_T034287,BGI_novel_T034288,BGI_novel_T034289,BGI_novel_T034290,BGI_novel_T034291,BGI_novel_T034292,BGI_novel_T034293,BGI_novel_T034294,BGI_novel_T034295,ENST00000318607.9,ENST00000517403.5,ENST00000517921.1,ENST00000517990.5,ENST00000518196.5,ENST00000518293.5,ENST00000518716.1,ENST00000519004.5,ENST00000519100.5,ENST00000519363.1,ENST00000519596.5,ENST00000519622.5,ENST00000519848.1,ENS…	439.17	484.28	472.68	527.26	477.71	530.22	PABPC1	GO:0070062//extracellular exosome;GO:0010494//cytoplasmic stress granule;GO:0016020//membrane;GO:0005925//focal adhesion;GO:0071013//catalytic step 2 spliceosome;GO:0032991//macromolecular complex;GO:0044424//intracellular part;GO:0005681//spliceosomal complex;GO:0005829//cytosol;GO:0044444//cytoplasmic part	GO:0008143//poly(A) binding;GO:0003729//mRNA binding;GO:0008187//poly-pyrimidine tract binding;GO:0044822//poly(A) RNA binding;GO:0031369//translation initiation factor binding;GO:0090079//translation regulator activity, nucleic acid binding;GO:0008022//protein C-terminus binding;GO:0005515//protein binding;GO:0000166//nucleotide binding;GO:0008494//translation activator activity;GO:0008266//poly…	GO:0006396//RNA processing;GO:0031330//negative regulation of cellular catabolic process;GO:0000398//mRNA splicing, via spliceosome;GO:0000377//RNA splicing, via transesterification reactions with bulged adenosine as nucleophile;GO:2000623//negative regulation of nuclear-transcribed mRNA catabolic process, nonsense-mediated decay;GO:0000288//nuclear-transcribed mRNA catabolic process, deadenylati…	K13126//polyadenylate-binding protein	gi|620975077|ref|XP_007668124.1|//PREDICTED: polyadenylate-binding protein 1 [Ornithorhynchus anatinus];gi|41386798|ref|NP_776993.1|//polyadenylate-binding protein 1 [Bos taurus];gi|470643970|ref|XP_004326403.1|//PREDICTED: polyadenylate-binding protein 1-like isoform 2 [Tursiops truncatus];gi|926708692|ref|XP_005689254.2|//PREDICTED: polyadenylate-binding protein 1 isoform X1 [Capra hircus];gi|5…
ENSG00000105223.19	BGI_novel_T019620,BGI_novel_T019621,BGI_novel_T019622,BGI_novel_T019623,BGI_novel_T019624,BGI_novel_T019625,BGI_novel_T019626,BGI_novel_T019627,BGI_novel_T019628,BGI_novel_T019629,BGI_novel_T019630,BGI_novel_T019631,BGI_novel_T019632,BGI_novel_T019633,ENST00000356508.9,ENST00000359274.5,ENST00000392032.6,ENST00000409281.5,ENST00000409419.5,ENST00000409587.5,ENST00000409735.8,ENST00000464586.1,ENS…	437.52	315.83	388.27	180.18	177.18	167.82	PLD3	GO:0043231//intracellular membrane-bounded organelle;GO:0070062//extracellular exosome;GO:0005783//endoplasmic reticulum;GO:0031090//organelle membrane;GO:0044425//membrane part;GO:0031224//intrinsic component of membrane;GO:0016021//integral component of membrane;GO:0005789//endoplasmic reticulum membrane	GO:0004620//phospholipase activity;GO:0004630//phospholipase D activity;GO:0008081//phosphoric diester hydrolase activity;GO:0005515//protein binding;GO:0005488//binding;GO:0070290//N-acylphosphatidylethanolamine-specific phospholipase D activity	GO:0016042//lipid catabolic process;GO:0008152//metabolic process;GO:0006629//lipid metabolic process	K16860//phospholipase D3/4 [EC:3.1.4.4]	gi|72534684|ref|NP_001026866.1|//phospholipase D3 [Homo sapiens];gi|830216456|ref|XP_012589166.1|//PREDICTED: phospholipase D3 [Condylura cristata];gi|194374463|dbj|BAG57127.1|//unnamed protein product [Homo sapiens];gi|197102218|ref|NP_001126871.1|//phospholipase D3 [Pongo abelii];gi|829816035|ref|XP_012630032.1|//PREDICTED: phospholipase D3 [Microcebus murinus];gi|694975156|ref|XP_009433885.1|/…
ENSG00000169100.13	BGI_novel_T036070,BGI_novel_T036077,BGI_novel_T036078,ENST00000381401.10,ENST00000475167.6,ENST00000484026.6	437.02	400.43	354.91	318.37	278	290.85	SLC25A6	GO:0031224//intrinsic component of membrane;GO:0005634//nucleus;GO:0005744//mitochondrial inner membrane presequence translocase complex;GO:0005743//mitochondrial inner membrane;GO:0016021//integral component of membrane	GO:0005471//ATP:ADP antiporter activity;GO:0005515//protein binding;GO:0015207//adenine transmembrane transporter activity;GO:0003735//structural constituent of ribosome;GO:0005488//binding	GO:0055085//transmembrane transport;GO:0015867//ATP transport;GO:0015853//adenine transport;GO:0030073//insulin secretion;GO:0046730//induction of host immune response by virus;GO:0015980//energy derivation by oxidation of organic compounds;GO:0050796//regulation of insulin secretion;GO:0006915//apoptotic process;GO:0006626//protein targeting to mitochondrion;GO:0012501//programmed cell death;GO:…	K05863//solute carrier family 25 (mitochondrial adenine nucleotide translocator), member 4/5/6/31	gi|62089230|dbj|BAD93059.1|//ADP,ATP carrier protein, liver isoform T2 variant [Homo sapiens]
ENSG00000233927.4	ENST00000417088.2,ENST00000449223.3,ENST00000600659.2,ENST00000602140.1	431.78	425.62	341.22	382.68	316.9	345.6	RPS28	GO:0015935//small ribosomal subunit	GO:0005198//structural molecule activity;GO:0005488//binding	GO:0031016//pancreas development;GO:0019080//viral gene expression;GO:0042254//ribosome biogenesis;GO:0006412//translation	K03951//NADH dehydrogenase (ubiquinone) 1 alpha subcomplex subunit 7;K02979//small subunit ribosomal protein S28e	gi|194377116|dbj|BAG63119.1|//unnamed protein product [Homo sapiens];gi|194374393|dbj|BAG57092.1|//unnamed protein product [Homo sapiens]
ENSG00000110955.8	BGI_novel_T008366,BGI_novel_T008367,BGI_novel_T008368,BGI_novel_T008369,BGI_novel_T008370,ENST00000262030.7,ENST00000547250.5,ENST00000547808.5,ENST00000548474.2,ENST00000548647.1,ENST00000550162.1,ENST00000551020.5,ENST00000551182.1,ENST00000551570.5,ENST00000552959.5,ENST00000553007.2	431	506.94	387.18	387.27	369.78	353.5	ATP5B	GO:0005759//mitochondrial matrix;GO:0045261//proton-transporting ATP synthase complex, catalytic core F(1);GO:0070062//extracellular exosome;GO:0005634//nucleus;GO:0005753//mitochondrial proton-transporting ATP synthase complex;GO:0042645//mitochondrial nucleoid;GO:0043209//myelin sheath;GO:0005754//mitochondrial proton-transporting ATP synthase, catalytic core;GO:0009986//cell surface;GO:0000275…	GO:0015662//ATPase activity, coupled to transmembrane movement of ions, phosphorylative mechanism;GO:0005524//ATP binding;GO:0019829//cation-transporting ATPase activity;GO:0042287//MHC protein binding;GO:0046872//metal ion binding;GO:0000166//nucleotide binding;GO:0032559//adenyl ribonucleotide binding;GO:0004888//transmembrane signaling receptor activity;GO:0042288//MHC class I protein binding;…	GO:0001649//osteoblast differentiation;GO:0034220//ion transmembrane transport;GO:0009206//purine ribonucleoside triphosphate biosynthetic process;GO:0042776//mitochondrial ATP synthesis coupled proton transport;GO:0006839//mitochondrial transport;GO:0006754//ATP biosynthetic process;GO:0015988//energy coupled proton transmembrane transport, against electrochemical gradient;GO:0030641//regulation…	K02133//F-type H+-transporting ATPase subunit beta [EC:3.6.3.14]	gi|149029718|gb|EDL84889.1|//ATP synthase, H+ transporting, mitochondrial F1 complex, beta polypeptide, isoform CRA_a [Rattus norvegicus];gi|966649207|gb|KTF84117.1|//hypothetical protein cypCar_00018255 [Cyprinus carpio];gi|32189394|ref|NP_001677.2|//ATP synthase subunit beta, mitochondrial precursor [Homo sapiens];gi|179279|gb|AAA51808.1|//ATP synthase beta subunit [Homo sapiens];gi|332206766|r…
ENSG00000096150.9	ENST00000211372.9,ENST00000464447.5,ENST00000470852.5,ENST00000476288.5,ENST00000477055.5,ENST00000477733.1,ENST00000481330.5,ENST00000489474.1	428.57	434.13	382.77	327.64	321.82	305.57	RPS18	GO:0015935//small ribosomal subunit	GO:0003723//RNA binding;GO:0005198//structural molecule activity	GO:0031016//pancreas development;GO:0019080//viral gene expression;GO:0022613//ribonucleoprotein complex biogenesis;GO:0006412//translation;GO:0007049//cell cycle	K02964//small subunit ribosomal protein S18e	gi|929515208|ref|XP_014118299.1|//PREDICTED: 40S ribosomal protein S18 isoform X2 [Pseudopodoces humilis];gi|332245592|ref|XP_003271942.1|//PREDICTED: 40S ribosomal protein S18 [Nomascus leucogenys];gi|148683548|gb|EDL15495.1|//mCG4355 [Mus musculus];gi|119624103|gb|EAX03698.1|//ribosomal protein S18, isoform CRA_d [Homo sapiens];gi|795181564|ref|XP_011800882.1|//PREDICTED: 40S ribosomal protein …
ENSG00000226225.6	BGI_novel_T030735,ENST00000434122.2,ENST00000459882.5,ENST00000461584.5,ENST00000463901.1,ENST00000470276.5,ENST00000477273.5,ENST00000477787.5,ENST00000482698.1	427.77	435.23	384.98	328.98	323.33	306.41	RPS18	GO:0031012//extracellular matrix;GO:0070062//extracellular exosome;GO:0016020//membrane;GO:0005654//nucleoplasm;GO:0005925//focal adhesion;GO:0022627//cytosolic small ribosomal subunit;GO:0005581//collagen trimer;GO:0015935//small ribosomal subunit	GO:0003723//RNA binding;GO:0044822//poly(A) RNA binding;GO:0005198//structural molecule activity;GO:0003735//structural constituent of ribosome;GO:0019843//rRNA binding;GO:0019901//protein kinase binding	GO:0022613//ribonucleoprotein complex biogenesis;GO:0000184//nuclear-transcribed mRNA catabolic process, nonsense-mediated decay;GO:0006364//rRNA processing;GO:0031016//pancreas development;GO:0006413//translational initiation;GO:0006614//SRP-dependent cotranslational protein targeting to membrane;GO:0019080//viral gene expression;GO:0019083//viral transcription;GO:0006412//translation;GO:0007049…	K02964//small subunit ribosomal protein S18e	gi|929515208|ref|XP_014118299.1|//PREDICTED: 40S ribosomal protein S18 isoform X2 [Pseudopodoces humilis];gi|332245592|ref|XP_003271942.1|//PREDICTED: 40S ribosomal protein S18 [Nomascus leucogenys];gi|148683548|gb|EDL15495.1|//mCG4355 [Mus musculus];gi|119624103|gb|EAX03698.1|//ribosomal protein S18, isoform CRA_d [Homo sapiens];gi|795181564|ref|XP_011800882.1|//PREDICTED: 40S ribosomal protein …
ENSG00000231500.6	ENST00000439602.6,ENST00000472218.1,ENST00000474626.5,ENST00000474973.5,ENST00000476222.5,ENST00000479802.1,ENST00000490191.5,ENST00000496813.5	427.77	435.23	384.98	328.98	323.33	306.41	RPS18	GO:0015935//small ribosomal subunit	GO:0003723//RNA binding;GO:0005198//structural molecule activity	GO:0031016//pancreas development;GO:0019080//viral gene expression;GO:0022613//ribonucleoprotein complex biogenesis;GO:0006412//translation;GO:0007049//cell cycle	K02964//small subunit ribosomal protein S18e	gi|929515208|ref|XP_014118299.1|//PREDICTED: 40S ribosomal protein S18 isoform X2 [Pseudopodoces humilis];gi|332245592|ref|XP_003271942.1|//PREDICTED: 40S ribosomal protein S18 [Nomascus leucogenys];gi|148683548|gb|EDL15495.1|//mCG4355 [Mus musculus];gi|119624103|gb|EAX03698.1|//ribosomal protein S18, isoform CRA_d [Homo sapiens];gi|795181564|ref|XP_011800882.1|//PREDICTED: 40S ribosomal protein …
ENSG00000235650.6	ENST00000454021.6,ENST00000461925.1,ENST00000464602.1,ENST00000472979.5,ENST00000473242.5,ENST00000475634.5,ENST00000484321.5,ENST00000486781.5	427.77	435.23	384.98	328.98	323.33	306.41	RPS18	GO:0015935//small ribosomal subunit	GO:0003723//RNA binding;GO:0005198//structural molecule activity	GO:0031016//pancreas development;GO:0019080//viral gene expression;GO:0022613//ribonucleoprotein complex biogenesis;GO:0006412//translation;GO:0007049//cell cycle	K02964//small subunit ribosomal protein S18e	gi|929515208|ref|XP_014118299.1|//PREDICTED: 40S ribosomal protein S18 isoform X2 [Pseudopodoces humilis];gi|332245592|ref|XP_003271942.1|//PREDICTED: 40S ribosomal protein S18 [Nomascus leucogenys];gi|148683548|gb|EDL15495.1|//mCG4355 [Mus musculus];gi|119624103|gb|EAX03698.1|//ribosomal protein S18, isoform CRA_d [Homo sapiens];gi|795181564|ref|XP_011800882.1|//PREDICTED: 40S ribosomal protein …
ENSG00000223367.6	ENST00000457341.6,ENST00000463232.5,ENST00000476337.5,ENST00000482391.5,ENST00000485674.1,ENST00000487970.1,ENST00000490380.5,ENST00000494232.5	427.77	435.23	384.98	328.98	323.33	306.41	RPS18	GO:0015935//small ribosomal subunit	GO:0003723//RNA binding;GO:0005198//structural molecule activity	GO:0031016//pancreas development;GO:0019080//viral gene expression;GO:0022613//ribonucleoprotein complex biogenesis;GO:0006412//translation;GO:0007049//cell cycle	K02964//small subunit ribosomal protein S18e	gi|929515208|ref|XP_014118299.1|//PREDICTED: 40S ribosomal protein S18 isoform X2 [Pseudopodoces humilis];gi|332245592|ref|XP_003271942.1|//PREDICTED: 40S ribosomal protein S18 [Nomascus leucogenys];gi|148683548|gb|EDL15495.1|//mCG4355 [Mus musculus];gi|119624103|gb|EAX03698.1|//ribosomal protein S18, isoform CRA_d [Homo sapiens];gi|795181564|ref|XP_011800882.1|//PREDICTED: 40S ribosomal protein …
ENSG00000220842.6	ENST00000495531.1	425.47	429.54	364.03	384.19	356.96	399.97	RPL21P16	GO:0015934//large ribosomal subunit	GO:0005198//structural molecule activity;GO:0003676//nucleic acid binding	GO:0031016//pancreas development;GO:0019080//viral gene expression;GO:0006412//translation	K02889//large subunit ribosomal protein L21e	gi|18104948|ref|NP_000973.2|//60S ribosomal protein L21 [Homo sapiens]
ENSG00000100129.17	BGI_novel_T024846,BGI_novel_T024847,BGI_novel_T024848,BGI_novel_T024849,BGI_novel_T024850,ENST00000381683.10,ENST00000406934.5,ENST00000412331.6,ENST00000414316.5,ENST00000436452.6,ENST00000439997.5,ENST00000450376.1,ENST00000451427.1,ENST00000460638.1,ENST00000464790.1,ENST00000476955.5,ENST00000477256.5,ENST00000482600.5,ENST00000624234.3	414.35	392.85	348.9	341.58	324.58	380.64	EIF3L	GO:0016020//membrane;GO:0005654//nucleoplasm;GO:0016282//eukaryotic 43S preinitiation complex;GO:0044424//intracellular part;GO:0044452//nucleolar part;GO:0043234//protein complex;GO:0005829//cytosol;GO:0033290//eukaryotic 48S preinitiation complex;GO:0001650//fibrillar center;GO:0005852//eukaryotic translation initiation factor 3 complex	GO:0008135//translation factor activity, RNA binding;GO:0003743//translation initiation factor activity;GO:0005515//protein binding;GO:0044822//poly(A) RNA binding	GO:0006446//regulation of translational initiation;GO:0075525//viral translational termination-reinitiation;GO:0006412//translation;GO:0001731//formation of translation preinitiation complex	K15029//translation initiation factor 3 subunit L	gi|444517665|gb|ELV11710.1|//Eukaryotic translation initiation factor 3 subunit L [Tupaia chinensis];gi|578837252|ref|XP_006724323.1|//PREDICTED: eukaryotic translation initiation factor 3 subunit L isoform X1 [Homo sapiens];gi|146332399|gb|ABQ22705.1|//eukaryotic translation initiation factor 3 subunit 6-interacting protein-like protein [Callithrix jacchus];gi|353731063|ref|NP_001238869.1|//euka…
ENSG00000152234.15	BGI_novel_T017667,BGI_novel_T017668,BGI_novel_T017669,BGI_novel_T017670,ENST00000282050.6,ENST00000398752.10,ENST00000585650.1,ENST00000586523.1,ENST00000586592.5,ENST00000587902.1,ENST00000588390.1,ENST00000589252.5,ENST00000589611.1,ENST00000589869.5,ENST00000590156.5,ENST00000590324.5,ENST00000590406.5,ENST00000590448.5,ENST00000590665.5,ENST00000591267.1,ENST00000591981.5,ENST00000592364.5,EN…	404.53	431.23	339.04	378.78	365.51	368	ATP5A1	GO:0070062//extracellular exosome;GO:0045261//proton-transporting ATP synthase complex, catalytic core F(1);GO:0005759//mitochondrial matrix;GO:0005753//mitochondrial proton-transporting ATP synthase complex;GO:0043209//myelin sheath;GO:0033178//proton-transporting two-sector ATPase complex, catalytic domain;GO:0044424//intracellular part;GO:0008180//COP9 signalosome;GO:0005743//mitochondrial inn…	GO:0005524//ATP binding;GO:0044822//poly(A) RNA binding;GO:0019829//cation-transporting ATPase activity;GO:0042287//MHC protein binding;GO:0044769//ATPase activity, coupled to transmembrane movement of ions, rotational mechanism;GO:0016820//hydrolase activity, acting on acid anhydrides, catalyzing transmembrane movement of substances;GO:0005515//protein binding;GO:0032559//adenyl ribonucleotide b…	GO:0001937//negative regulation of endothelial cell proliferation;GO:0034220//ion transmembrane transport;GO:0042776//mitochondrial ATP synthesis coupled proton transport;GO:0006839//mitochondrial transport;GO:0015988//energy coupled proton transmembrane transport, against electrochemical gradient;GO:0006754//ATP biosynthetic process;GO:0022900//electron transport chain;GO:1902600//hydrogen ion t…	K02132//F-type H+-transporting ATPase subunit alpha	gi|148677499|gb|EDL09446.1|//ATP synthase, H+ transporting, mitochondrial F1 complex, alpha subunit, isoform 1, isoform CRA_c [Mus musculus];gi|127798841|gb|AAH39135.2|//ATP synthase, H+ transporting, mitochondrial F1 complex, alpha subunit 1, cardiac muscle [Homo sapiens];gi|635098964|ref|XP_007972341.1|//PREDICTED: ATP synthase subunit alpha, mitochondrial [Chlorocebus sabaeus];gi|820963654|ref…
ENSG00000110321.16	BGI_novel_T005162,BGI_novel_T005163,BGI_novel_T005164,BGI_novel_T005165,BGI_novel_T005166,BGI_novel_T005167,BGI_novel_T005168,BGI_novel_T005169,BGI_novel_T005170,ENST00000339995.9,ENST00000396525.6,ENST00000524932.5,ENST00000525606.5,ENST00000525681.5,ENST00000525972.5,ENST00000525995.1,ENST00000526148.5,ENST00000527015.1,ENST00000527419.5,ENST00000527526.5,ENST00000528562.5,ENST00000528839.1,ENS…	404.51	458.42	459.93	428.55	458.81	393.18	EIF4G2	GO:0016020//membrane;GO:0044424//intracellular part;GO:0043234//protein complex;GO:0005829//cytosol;GO:0016281//eukaryotic translation initiation factor 4F complex	GO:0003723//RNA binding;GO:0008135//translation factor activity, RNA binding;GO:0003743//translation initiation factor activity;GO:0005515//protein binding;GO:0044822//poly(A) RNA binding	GO:0006413//translational initiation;GO:0006446//regulation of translational initiation;GO:0022402//cell cycle process;GO:0008219//cell death;GO:0007050//cell cycle arrest	K03260//translation initiation factor 4G	gi|426367472|ref|XP_004050756.1|//PREDICTED: eukaryotic translation initiation factor 4 gamma 2 isoform 3 [Gorilla gorilla gorilla];gi|685587726|ref|XP_009184851.1|//PREDICTED: eukaryotic translation initiation factor 4 gamma 2 isoform X2 [Papio anubis];gi|914909862|ref|XP_013214761.1|//PREDICTED: eukaryotic translation initiation factor 4 gamma 2 [Ictidomys tridecemlineatus];gi|355752324|gb|EHH5…
ENSG00000140264.19	BGI_novel_T011910,BGI_novel_T011911,BGI_novel_T011912,BGI_novel_T011913,BGI_novel_T011914,BGI_novel_T011915,BGI_novel_T011916,BGI_novel_T011917,ENST00000249786.8,ENST00000339624.9,ENST00000381359.5,ENST00000402131.5,ENST00000403425.5,ENST00000409291.5,ENST00000409614.1,ENST00000409617.5,ENST00000409646.5,ENST00000409960.6,ENST00000430901.1,ENST00000445816.5,ENST00000448830.1,ENST00000474290.1,ENS…	402.87	377.65	347.06	274.11	281.38	292.72	SERF2	NA	NA	NA	K09228//KRAB domain-containing zinc finger protein;K12581//CCR4-NOT transcription complex subunit 7/8;K07560//D-tyrosyl-tRNA(Tyr) deacylase [EC:3.1.-.-];K17776//metaxin;K11447//histone demethylase [EC:1.14.11.-];K18047//serine/threonine/tyrosine-interacting-like protein 1;K01064//wingless-type MMTV integration site family, member 9	gi|795077903|ref|XP_011849275.1|//PREDICTED: small EDRK-rich factor 2 isoform X2 [Mandrillus leucophaeus];gi|119597649|gb|EAW77243.1|//hCG2003792, isoform CRA_c [Homo sapiens] ;gi|942045954|ref|XP_014332745.1|//PREDICTED: small EDRK-rich factor 2 isoform X3 [Bos mutus];gi|795137024|ref|XP_011791799.1|//PREDICTED: BEN domain-containing protein 2-like [Colobus angolensis palliatus];gi|946622736|ref…
ENSG00000197728.9	BGI_novel_T008283,ENST00000356464.9,ENST00000548590.1,ENST00000552361.1	399.35	424.76	369.37	335.07	307.27	278.5	RPS26	NA	NA	NA	K02976//small subunit ribosomal protein S26e	gi|34531772|dbj|BAC86222.1|//unnamed protein product [Homo sapiens];gi|795250737|ref|XP_011918890.1|//PREDICTED: 40S ribosomal protein S26 isoform X1 [Cercocebus atys];gi|530432835|ref|XP_003846586.2|//PREDICTED: 40S ribosomal protein S26 [Homo sapiens]
ENSG00000104904.12	BGI_novel_T018106,ENST00000581150.6,ENST00000582888.8,ENST00000586054.2,ENST00000588673.3,ENST00000589361.2,ENST00000589739.3,ENST00000590943.6,ENST00000592727.3,ENST00000592787.2,ENST00000593012.1,ENST00000602676.6	398.2	444.68	340.66	365.54	398.77	343.83	OAZ1	GO:0044444//cytoplasmic part	GO:0004857//enzyme inhibitor activity	GO:0006595//polyamine metabolic process;GO:0006520//cellular amino acid metabolic process	K16548//ornithine decarboxylase antizyme 1	gi|666335633|ref|NP_001287949.1|//ornithine decarboxylase antizyme 1 isoform 2 [Homo sapiens];gi|635103294|ref|XP_007974484.1|//PREDICTED: LOW QUALITY PROTEIN: uncharacterized protein LOC103223588 [Chlorocebus sabaeus];gi|795331294|ref|XP_011819448.1|//PREDICTED: LOW QUALITY PROTEIN: ornithine decarboxylase antizyme 1 [Colobus angolensis palliatus];gi|9845505|ref|NP_004143.1|//ornithine decarboxy…
ENSG00000240342.3	ENST00000488803.1	395.67	409.27	332.39	311.28	280.71	302.14	RPS2P5	GO:0031981//nuclear lumen;GO:0015935//small ribosomal subunit	GO:0017134//fibroblast growth factor binding;GO:0005198//structural molecule activity;GO:0003676//nucleic acid binding	GO:0031016//pancreas development;GO:0019080//viral gene expression;GO:0006412//translation	K02981//small subunit ribosomal protein S2e	gi|826303118|ref|XP_012503084.1|//PREDICTED: 40S ribosomal protein S2 [Propithecus coquereli]
ENSG00000166794.4	BGI_novel_T012204,ENST00000300026.3,ENST00000558492.1,ENST00000561048.1	391.89	333.04	339.77	231.1	233.62	203.32	PPIB	GO:0043231//intracellular membrane-bounded organelle;GO:0070062//extracellular exosome;GO:0005788//endoplasmic reticulum lumen;GO:0016020//membrane;GO:0005790//smooth endoplasmic reticulum;GO:0005634//nucleus;GO:0005925//focal adhesion;GO:0044432//endoplasmic reticulum part;GO:0042470//melanosome;GO:0048471//perinuclear region of cytoplasm;GO:0034663//endoplasmic reticulum chaperone complex;GO:00…	GO:0003755//peptidyl-prolyl cis-trans isomerase activity;GO:0044822//poly(A) RNA binding;GO:0042277//peptide binding;GO:0005518//collagen binding;GO:0005515//protein binding;GO:0070063//RNA polymerase binding;GO:0051082//unfolded protein binding;GO:0016859//cis-trans isomerase activity	GO:0060348//bone development;GO:0061077//chaperone-mediated protein folding;GO:0044267//cellular protein metabolic process;GO:1901873//regulation of post-translational protein modification;GO:0044829//positive regulation by host of viral genome replication;GO:0040018//positive regulation of multicellular organism growth;GO:0000413//protein peptidyl-prolyl isomerization;GO:0050821//protein stabili…	K03768//peptidyl-prolyl cis-trans isomerase B (cyclophilin B) [EC:5.2.1.8]	gi|4758950|ref|NP_000933.1|//peptidyl-prolyl cis-trans isomerase B precursor [Homo sapiens];gi|795083771|ref|XP_011823384.1|//PREDICTED: peptidyl-prolyl cis-trans isomerase B isoform X6 [Mandrillus leucophaeus];gi|795156676|ref|XP_011795804.1|//PREDICTED: peptidyl-prolyl cis-trans isomerase B isoform X1 [Colobus angolensis palliatus]
ENSG00000122026.10	BGI_novel_T009651,ENST00000272274.8,ENST00000311549.10,ENST00000319826.8,ENST00000326092.8,ENST00000461690.5,ENST00000466550.1,ENST00000473558.5,ENST00000483765.5,ENST00000485756.1,ENST00000493317.1	391.02	394.12	354.62	412.95	398.78	393.26	RPL21	GO:0015934//large ribosomal subunit;GO:0030529//intracellular ribonucleoprotein complex;GO:0044444//cytoplasmic part	GO:0005198//structural molecule activity;GO:0003676//nucleic acid binding	GO:0031016//pancreas development;GO:0019080//viral gene expression;GO:0010467//gene expression;GO:0006412//translation	K02889//large subunit ribosomal protein L21e	gi|483504816|gb|EOA96714.1|//60S ribosomal protein L21, partial [Anas platyrhynchos];gi|440900636|gb|ELR51719.1|//hypothetical protein M91_00440, partial [Bos mutus];gi|440901889|gb|ELR52755.1|//hypothetical protein M91_16577, partial [Bos mutus];gi|967279030|ref|XP_014976272.1|//PREDICTED: 60S ribosomal protein L21 isoform X2 [Macaca mulatta];gi|18104948|ref|NP_000973.2|//60S ribosomal protein L…
ENSG00000111669.14	BGI_novel_T007313,ENST00000229270.8,ENST00000396705.9,ENST00000462761.5,ENST00000474253.1,ENST00000482209.1,ENST00000488464.6,ENST00000493987.5,ENST00000495834.1,ENST00000535434.5,ENST00000613953.4	388.66	471.31	327.04	348.87	441.84	424.24	TPI1	GO:0043231//intracellular membrane-bounded organelle;GO:0070062//extracellular exosome;GO:0005634//nucleus;GO:0005615//extracellular space;GO:0005829//cytosol;GO:0044444//cytoplasmic part	GO:0031625//ubiquitin protein ligase binding;GO:0004807//triose-phosphate isomerase activity;GO:0016861//intramolecular oxidoreductase activity, interconverting aldoses and ketoses	GO:0061621//canonical glycolysis;GO:0006007//glucose catabolic process;GO:0019563//glycerol catabolic process;GO:0006094//gluconeogenesis;GO:0046166//glyceraldehyde-3-phosphate biosynthetic process;GO:0006098//pentose-phosphate shunt;GO:0007275//multicellular organism development;GO:0006631//fatty acid metabolic process	K01803//triosephosphate isomerase (TIM) [EC:5.3.1.1]	gi|146332859|gb|ABQ22935.1|//triosephosphate isomerase-like protein [Callithrix jacchus];gi|675677637|ref|XP_002752312.2|//PREDICTED: triosephosphate isomerase [Callithrix jacchus];gi|332249303|ref|XP_003273803.1|//PREDICTED: triosephosphate isomerase isoform X1 [Nomascus leucogenys];gi|931580313|ref|XP_014202544.1|//PREDICTED: LOW QUALITY PROTEIN: triosephosphate isomerase [Pan paniscus];gi|1221…
ENSG00000127184.12	BGI_novel_T029210,ENST00000247655.3,ENST00000505430.5,ENST00000509578.1,ENST00000510447.1,ENST00000511472.5,ENST00000513124.1,ENST00000515763.1	386.75	386.07	317.91	322.56	302.67	313.44	COX7C	GO:0031224//intrinsic component of membrane;GO:0043231//intracellular membrane-bounded organelle;GO:0005743//mitochondrial inner membrane;GO:0016021//integral component of membrane;GO:0019866//organelle inner membrane	GO:0004129//cytochrome-c oxidase activity;GO:0015002//heme-copper terminal oxidase activity	GO:0022900//electron transport chain;GO:1902600//hydrogen ion transmembrane transport;GO:0006123//mitochondrial electron transport, cytochrome c to oxygen	K02272//cytochrome c oxidase subunit 7c	gi|148692956|gb|EDL24903.1|//mCG14133, partial [Mus musculus];gi|4502993|ref|NP_001858.1|//cytochrome c oxidase subunit 7C, mitochondrial precursor [Homo sapiens]
ENSG00000120708.16	BGI_novel_T029500,BGI_novel_T029501,BGI_novel_T029502,ENST00000442011.6,ENST00000503087.1,ENST00000504185.5,ENST00000504411.1,ENST00000506699.5,ENST00000507018.5,ENST00000508076.5,ENST00000508767.5,ENST00000509485.5,ENST00000509749.1,ENST00000513497.1,ENST00000514242.5,ENST00000514554.5,ENST00000515433.1,ENST00000604555.5	383.45	161.32	313.12	125.65	75.16	35.89	TGFBI	GO:0031012//extracellular matrix;GO:0070062//extracellular exosome;GO:0044421//extracellular region part;GO:0005615//extracellular space;GO:0005886//plasma membrane;GO:0005802//trans-Golgi network;GO:0005604//basement membrane	GO:0005178//integrin binding;GO:0005518//collagen binding;GO:0005102//receptor binding;GO:0005488//binding;GO:0050840//extracellular matrix binding	GO:0001525//angiogenesis;GO:0007162//negative regulation of cell adhesion;GO:0007601//visual perception;GO:0043062//extracellular structure organization;GO:0044267//cellular protein metabolic process;GO:0007155//cell adhesion;GO:0002062//chondrocyte differentiation;GO:0008283//cell proliferation;GO:0050953//sensory perception of light stimulus;GO:0030198//extracellular matrix organization;GO:0050…	K19519//transforming growth factor-beta-induced protein	gi|193787687|dbj|BAG52893.1|//unnamed protein product [Homo sapiens];gi|511840949|ref|XP_004744970.1|//PREDICTED: transforming growth factor-beta-induced protein ig-h3 [Mustela putorius furo];gi|62088776|dbj|BAD92835.1|//transforming growth factor, beta-induced, 68kDa variant [Homo sapiens];gi|686719515|ref|XP_009239351.1|//PREDICTED: transforming growth factor-beta-induced protein ig-h3 [Pongo a…
ENSG00000113558.18	ENST00000328392.10,ENST00000353411.10,ENST00000517625.5,ENST00000517691.1,ENST00000519054.5,ENST00000519321.5,ENST00000520417.1,ENST00000521216.5,ENST00000522552.5,ENST00000522855.5,ENST00000523359.1,ENST00000523966.5,ENST00000524288.1	381.67	385.03	390.7	309.28	314.37	317.97	SKP1	GO:0031981//nuclear lumen;GO:0044444//cytoplasmic part;GO:0031461//cullin-RING ubiquitin ligase complex	GO:0019787//ubiquitin-like protein transferase activity;GO:0005488//binding;GO:0016772//transferase activity, transferring phosphorus-containing groups	GO:0043161//proteasome-mediated ubiquitin-dependent protein catabolic process;GO:0051320//S phase;GO:0019941//modification-dependent protein catabolic process;GO:0051439//regulation of ubiquitin-protein ligase activity involved in mitotic cell cycle;GO:0006796//phosphate-containing compound metabolic process	K03094//S-phase kinase-associated protein 1	gi|565318824|gb|ETE70022.1|//S-phase kinase-associated protein 1, partial [Ophiophagus hannah];gi|119582677|gb|EAW62273.1|//S-phase kinase-associated protein 1A (p19A), isoform CRA_c, partial [Homo sapiens];gi|426349968|ref|XP_004042556.1|//PREDICTED: S-phase kinase-associated protein 1 [Gorilla gorilla gorilla];gi|676271578|gb|KFO26595.1|//S-phase kinase-associated protein 1 [Fukomys damarensis]…
ENSG00000164692.17	BGI_novel_T032673,BGI_novel_T032674,BGI_novel_T032675,BGI_novel_T032676,BGI_novel_T032677,BGI_novel_T032678,BGI_novel_T032679,ENST00000297268.10,ENST00000461525.5,ENST00000464916.1,ENST00000467931.1,ENST00000469732.1,ENST00000473573.5,ENST00000478215.1,ENST00000481570.5,ENST00000488121.1,ENST00000488298.5,ENST00000492110.1,ENST00000497316.5,ENST00000620463.1	381.17	209.3	310.86	128.67	61.14	29	COL1A2	GO:0016020//membrane;GO:0005583//fibrillar collagen trimer;GO:0070062//extracellular exosome;GO:0005584//collagen type I trimer;GO:0005788//endoplasmic reticulum lumen;GO:0005615//extracellular space;GO:0005581//collagen trimer	GO:0005201//extracellular matrix structural constituent;GO:0042802//identical protein binding;GO:0030674//protein binding, bridging;GO:0019838//growth factor binding;GO:0048407//platelet-derived growth factor binding;GO:0046872//metal ion binding;GO:0005515//protein binding;GO:0046332//SMAD binding;GO:0005198//structural molecule activity	GO:0008217//regulation of blood pressure;GO:0043589//skin morphogenesis;GO:0065008//regulation of biological quality;GO:0030199//collagen fibril organization;GO:0001568//blood vessel development;GO:0030168//platelet activation;GO:0007179//transforming growth factor beta receptor signaling pathway;GO:0048730//epidermis morphogenesis;GO:0001944//vasculature development;GO:0002376//immune system pro…	K06236//collagen, type I, alpha	gi|2388555|gb|AAB69977.1|//alpha2(I) collagen, partial [Homo sapiens];gi|982240510|ref|XP_015303222.1|//PREDICTED: collagen alpha-2(I) chain isoform X2 [Macaca fascicularis];gi|119597201|gb|EAW76795.1|//collagen, type I, alpha 2, isoform CRA_b [Homo sapiens];gi|48762934|ref|NP_000080.2|//collagen alpha-2(I) chain precursor [Homo sapiens];gi|149029108|gb|EDL84402.1|//procollagen, type I, alpha 2 […
ENSG00000197746.13	BGI_novel_T004026,ENST00000394934.4,ENST00000394936.7,ENST00000493143.1,ENST00000495196.1,ENST00000610929.3,ENST00000633965.1	377.4	332	372.61	263.29	267.37	289.73	PSAP	GO:0070062//extracellular exosome;GO:0005765//lysosomal membrane;GO:0044421//extracellular region part;GO:0005615//extracellular space;GO:0045334//clathrin-coated endocytic vesicle;GO:0005764//lysosome;GO:0005578//proteinaceous extracellular matrix;GO:0031224//intrinsic component of membrane;GO:0042599//lamellar body;GO:0043202//lysosomal lumen;GO:0005743//mitochondrial inner membrane;GO:0016021/…	GO:0008289//lipid binding;GO:0005319//lipid transporter activity;GO:0030246//carbohydrate binding;GO:0001664//G-protein coupled receptor binding;GO:0030234//enzyme regulator activity;GO:0005488//binding;GO:0008047//enzyme activator activity	GO:0003006//developmental process involved in reproduction;GO:0006869//lipid transport;GO:0006643//membrane lipid metabolic process;GO:0006687//glycosphingolipid metabolic process;GO:0071310//cellular response to organic substance;GO:0006664//glycolipid metabolic process;GO:0060742//epithelial cell differentiation involved in prostate gland development;GO:0002576//platelet degranulation;GO:001087…	K12382//saposin	gi|62089138|dbj|BAD93013.1|//prosaposin variant [Homo sapiens];gi|197103086|ref|NP_001127052.1|//prosaposin isoform 2 [Pongo abelii] ;gi|337767|gb|AAA36596.1|//cerebroside sulfate activator protein [Homo sapiens];gi|48145609|emb|CAG33027.1|//PSAP [Homo sapiens];gi|337765|gb|AAA36595.1|//cerebroside sulfate activator protein [Homo sapiens];gi|60551643|gb|AAH91483.1|//PSAP protein [Homo sapiens]
ENSG00000274474.3	ENST00000616643.3,ENST00000626999.1,ENST00000627099.1,ENST00000627231.2,ENST00000628059.1,ENST00000628106.1,ENST00000628981.1,ENST00000629090.2,ENST00000630045.1,ENST00000630606.2,ENST00000630699.2,ENST00000630936.1,ENST00000631243.1	374.44	424.79	359.53	376.14	395.38	399.34	YWHAE	GO:0030424//axon;GO:0005875//microtubule associated complex;GO:0048770//pigment granule	GO:0030291//protein serine/threonine kinase inhibitor activity;GO:0016597//amino acid binding;GO:0019899//enzyme binding	GO:0021543//pallium development;GO:0006886//intracellular protein transport;GO:0016477//cell migration;GO:0007169//transmembrane receptor protein tyrosine kinase signaling pathway;GO:0022402//cell cycle process;GO:0006470//protein dephosphorylation;GO:0051704//multi-organism process	K01896//medium-chain acyl-CoA synthetase [EC:6.2.1.2];K06630//14-3-3 protein epsilon	gi|984129040|ref|XP_015356415.1|//PREDICTED: 14-3-3 protein epsilon [Marmota marmota marmota];gi|344235052|gb|EGV91155.1|//hypothetical protein I79_026246 [Cricetulus griseus];gi|975123480|ref|XP_015277385.1|//PREDICTED: 14-3-3 protein epsilon isoform X1 [Gekko japonicus];gi|928145388|ref|XP_013972311.1|//PREDICTED: 14-3-3 protein epsilon isoform X1 [Canis lupus familiaris];gi|5803225|ref|NP_0067…
ENSG00000116251.9	BGI_novel_T000251,BGI_novel_T000252,ENST00000234875.8,ENST00000462296.5,ENST00000465335.1,ENST00000465387.5,ENST00000471204.5,ENST00000480661.1,ENST00000484532.5,ENST00000497965.5	369.32	404.05	332.81	352.27	304.03	336.02	RPL22	GO:0070062//extracellular exosome;GO:0005634//nucleus;GO:0005925//focal adhesion;GO:0030529//intracellular ribonucleoprotein complex;GO:0022625//cytosolic large ribosomal subunit	GO:0044822//poly(A) RNA binding;GO:0005515//protein binding;GO:0005539//glycosaminoglycan binding;GO:0008201//heparin binding;GO:0005198//structural molecule activity;GO:0003735//structural constituent of ribosome	GO:0006614//SRP-dependent cotranslational protein targeting to membrane;GO:0006413//translational initiation;GO:0046632//alpha-beta T cell differentiation;GO:0010467//gene expression;GO:0019083//viral transcription;GO:0002181//cytoplasmic translation;GO:0000184//nuclear-transcribed mRNA catabolic process, nonsense-mediated decay;GO:0030217//T cell differentiation;GO:0006364//rRNA processing	K02891//large subunit ribosomal protein L22e	gi|914918937|ref|XP_013217687.1|//PREDICTED: LOW QUALITY PROTEIN: 60S ribosomal protein L22-like [Ictidomys tridecemlineatus];gi|675767961|ref|XP_008973957.1|//PREDICTED: 60S ribosomal protein L22 isoform X2 [Pan paniscus];gi|675767958|ref|XP_008973956.1|//PREDICTED: 60S ribosomal protein L22 isoform X1 [Pan paniscus];gi|594030035|ref|XP_006040010.1|//PREDICTED: 60S ribosomal protein L22-like, pa…
ENSG00000163191.5	ENST00000271638.2,ENST00000478109.1	369.18	152.59	270.53	62.56	65.31	27.46	S100A11	GO:0031252//cell leading edge;GO:0043231//intracellular membrane-bounded organelle	GO:0046872//metal ion binding;GO:0042802//identical protein binding	GO:0008283//cell proliferation;GO:0006260//DNA replication;GO:0023052//signaling	K21127//protein S100-A8;K17274//calpactin-1 light chain	gi|5032057|ref|NP_005611.1|//protein S100-A11 [Homo sapiens];gi|725576672|ref|XP_010340417.1|//PREDICTED: uncharacterized protein LOC101045489 [Saimiri boliviensis boliviensis]
ENSG00000198695.2	ENST00000361681.2	367.86	243.04	293.14	316.04	668.77	523.28	MT-ND6	NA	NA	NA	K03884//NADH-ubiquinone oxidoreductase chain 6 [EC:1.6.5.3]	gi|308522851|gb|ACA80587.2|//NADH dehydrogenase subunit 6 [Homo sapiens]
ENSG00000143933.16	ENST00000272298.11,ENST00000409563.5,ENST00000432899.5,ENST00000456319.5,ENST00000460218.5,ENST00000482532.5,ENST00000484408.5,ENST00000489742.1,ENST00000628793.2	367.15	344.21	335.7	305.61	350.13	318.05	CALM2	GO:0016020//membrane;GO:0031981//nuclear lumen;GO:0005815//microtubule organizing center;GO:0005819//spindle	GO:0046872//metal ion binding;GO:0005515//protein binding;GO:0008092//cytoskeletal protein binding;GO:0047485//protein N-terminus binding;GO:0019900//kinase binding;GO:0016247//channel regulator activity;GO:0019899//enzyme binding;GO:0016772//transferase activity, transferring phosphorus-containing groups	GO:0014808//release of sequestered calcium ion into cytosol by sarcoplasmic reticulum;GO:0003012//muscle system process;GO:0007169//transmembrane receptor protein tyrosine kinase signaling pathway;GO:0006807//nitrogen compound metabolic process;GO:0005977//glycogen metabolic process;GO:0010038//response to metal ion;GO:0006796//phosphate-containing compound metabolic process;GO:0007599//hemostasi…	K02183//calmodulin	gi|558173241|ref|XP_006125554.1|//PREDICTED: calmodulin-A-like isoform X1 [Pelodiscus sinensis];gi|821027329|ref|XP_012356868.1|//PREDICTED: calmodulin isoform X1 [Nomascus leucogenys];gi|779176942|ref|NP_001292553.1|//calmodulin isoform 1 [Homo sapiens] ;gi|521021318|gb|EPQ03106.1|//Calmodulin [Myotis brandtii];gi|984088582|ref|XP_015335176.1|//PREDICTED: calmodulin [Marmota marmota marmota];gi|…
ENSG00000134986.13	BGI_novel_T029335,BGI_novel_T029336,ENST00000257435.11,ENST00000379671.7,ENST00000395634.7,ENST00000419114.6,ENST00000446294.6,ENST00000447165.6,ENST00000450761.6,ENST00000453526.6,ENST00000455559.6,ENST00000503429.1,ENST00000504018.1,ENST00000505864.5,ENST00000507032.2,ENST00000507742.5,ENST00000508161.5,ENST00000508870.5,ENST00000509025.5,ENST00000509427.5,ENST00000509979.5,ENST00000513100.5,EN…	361.56	332.41	366.96	326.21	291.9	258.31	NREP	GO:0043231//intracellular membrane-bounded organelle;GO:0005634//nucleus;GO:0005737//cytoplasm	GO:0005515//protein binding	GO:0007179//transforming growth factor beta receptor signaling pathway;GO:0031103//axon regeneration;GO:0045664//regulation of neuron differentiation;GO:0050767//regulation of neurogenesis;GO:0007409//axonogenesis;GO:0017015//regulation of transforming growth factor beta receptor signaling pathway	NA	gi|207079919|ref|NP_001128920.1|//DKFZP459D0510 protein [Pongo abelii] ;gi|51095012|gb|EAL24256.1|//similar to Neuronal protein 3.1 (p311 protein) [Homo sapiens];gi|119590480|gb|EAW70074.1|//hCG1646368 [Homo sapiens] ;gi|635123005|ref|XP_008012313.1|//PREDICTED: neuronal regeneration-related protein isoform X1 [Chlorocebus sabaeus];gi|119569409|gb|EAW49024.1|//chromosome 5 open reading frame 13, …
ENSG00000232593.7	ENST00000366185.2,ENST00000603385.2,ENST00000604062.6,ENST00000604849.1,ENST00000605526.5	357.73	314.85	271.11	212.58	212.29	210.15	KANTR	NA	NA	NA	K06245//laminin, beta 4;K12581//CCR4-NOT transcription complex subunit 7/8;K05692//actin beta/gamma 1;K17985//activating molecule in BECN1-regulated autophagy protein 1;K01064//wingless-type MMTV integration site family, member 9;K12025//tripartite motif-containing protein 52	gi|296470697|tpg|DAA12812.1|//TPA: rCG38917-like [Bos taurus];gi|514790154|ref|XP_005029916.1|//PREDICTED: actin, cytoplasmic type 5-like [Anas platyrhynchos];gi|426393434|ref|XP_004063026.1|//PREDICTED: histone demethylase UTY-like [Gorilla gorilla gorilla];gi|440908295|gb|ELR58330.1|//hypothetical protein M91_20393 [Bos mutus];gi|817322763|ref|XP_012332071.1|//PREDICTED: LOW QUALITY PROTEIN: un…
ENSG00000280831.2	BGI_novel_T006826,ENST00000628755.1,ENST00000628770.1,ENST00000629062.1,ENST00000630540.2,ENST00000631084.1,ENST00000631368.2	355.42	360.03	308.59	315.33	276.21	294.46	RPS25	GO:0031981//nuclear lumen;GO:0015935//small ribosomal subunit	GO:0005198//structural molecule activity;GO:0003676//nucleic acid binding	GO:0031016//pancreas development;GO:0019080//viral gene expression;GO:0022618//ribonucleoprotein complex assembly;GO:0006412//translation	K02975//small subunit ribosomal protein S25e	gi|119587829|gb|EAW67425.1|//ribosomal protein S25, isoform CRA_a, partial [Homo sapiens];gi|975134716|ref|XP_015283521.1|//PREDICTED: 40S ribosomal protein S25, partial [Gekko japonicus];gi|148693644|gb|EDL25591.1|//mCG10725, isoform CRA_b, partial [Mus musculus];gi|820993545|ref|XP_012363578.1|//PREDICTED: LOW QUALITY PROTEIN: 40S ribosomal protein S25-like [Nomascus leucogenys];gi|444706073|gb…
ENSG00000118181.10	ENST00000524864.1,ENST00000527673.1,ENST00000527791.5,ENST00000527853.1,ENST00000528547.1,ENST00000532567.5	355.15	358.93	306.65	311.76	272.1	290.45	RPS25	GO:0031981//nuclear lumen;GO:0015935//small ribosomal subunit	GO:0005198//structural molecule activity;GO:0003676//nucleic acid binding	GO:0031016//pancreas development;GO:0019080//viral gene expression;GO:0022618//ribonucleoprotein complex assembly;GO:0006412//translation	K02975//small subunit ribosomal protein S25e	gi|119587829|gb|EAW67425.1|//ribosomal protein S25, isoform CRA_a, partial [Homo sapiens];gi|975134716|ref|XP_015283521.1|//PREDICTED: 40S ribosomal protein S25, partial [Gekko japonicus];gi|820993545|ref|XP_012363578.1|//PREDICTED: LOW QUALITY PROTEIN: 40S ribosomal protein S25-like [Nomascus leucogenys];gi|148693644|gb|EDL25591.1|//mCG10725, isoform CRA_b, partial [Mus musculus];gi|444706073|gb…
ENSG00000185787.14	BGI_novel_T012622,BGI_novel_T012623,BGI_novel_T012624,BGI_novel_T012625,ENST00000331268.9,ENST00000379535.8,ENST00000426013.6,ENST00000557961.5,ENST00000558502.5,ENST00000558522.5,ENST00000558539.5,ENST00000558746.5,ENST00000558830.5,ENST00000558893.5,ENST00000558923.5,ENST00000559158.5,ENST00000559244.5,ENST00000559258.5,ENST00000559345.5,ENST00000559619.5,ENST00000559690.5,ENST00000559697.5,ENS…	353	344.38	327.41	324.9	335.38	353.78	MORF4L1	GO:0035267//NuA4 histone acetyltransferase complex;GO:0070822//Sin3-type complex;GO:0043189//H4/H2A histone acetyltransferase complex;GO:0016580//Sin3 complex	GO:0005515//protein binding;GO:0003682//chromatin binding;GO:0047485//protein N-terminus binding;GO:0005488//binding	GO:0006342//chromatin silencing;GO:0000725//recombinational repair;GO:0006338//chromatin remodeling;GO:0050789//regulation of biological process;GO:0040008//regulation of growth;GO:0006355//regulation of transcription, DNA-templated;GO:0043968//histone H2A acetylation;GO:0016573//histone acetylation;GO:0006259//DNA metabolic process;GO:0043967//histone H4 acetylation;GO:0008283//cell proliferatio…	K11339//mortality factor 4-like protein 1	gi|568961171|ref|XP_006511081.1|//PREDICTED: mortality factor 4-like protein 1 isoform X1 [Mus musculus];gi|52545635|emb|CAB70879.2|//hypothetical protein [Homo sapiens];gi|989890814|ref|XP_015448983.1|//PREDICTED: mortality factor 4-like protein 1, partial [Pteropus alecto];gi|724904196|ref|XP_010377953.1|//PREDICTED: mortality factor 4-like protein 1 [Rhinopithecus roxellana];gi|149018917|gb|ED…
ENSG00000103187.7	BGI_novel_T014816,ENST00000262428.4,ENST00000561707.1,ENST00000564057.1,ENST00000564662.1,ENST00000567278.1,ENST00000567786.2	352.38	282.65	336.34	184.52	320.63	249.34	COTL1	GO:0070062//extracellular exosome;GO:0005856//cytoskeleton;GO:0005634//nucleus;GO:0043232//intracellular non-membrane-bounded organelle;GO:0005737//cytoplasm	GO:0003779//actin binding;GO:0008092//cytoskeletal protein binding;GO:0019899//enzyme binding	GO:0050832//defense response to fungus;GO:0006952//defense response	K12581//CCR4-NOT transcription complex subunit 7/8;K06245//laminin, beta 4;K11447//histone demethylase [EC:1.14.11.-];K17985//activating molecule in BECN1-regulated autophagy protein 1;K06236//collagen, type I, alpha;K13172//serine/arginine repetitive matrix protein 2;K01064//wingless-type MMTV integration site family, member 9	gi|675753387|ref|XP_008984563.1|//PREDICTED: coactosin-like protein isoform X1 [Callithrix jacchus];gi|594042480|ref|XP_006045774.1|//PREDICTED: coactosin-like protein [Bubalus bubalis];gi|694964877|ref|XP_009429608.1|//PREDICTED: coactosin-like protein, partial [Pan troglodytes];gi|16549456|dbj|BAB70813.1|//unnamed protein product [Homo sapiens];gi|961760920|ref|XP_014939305.1|//PREDICTED: coact…
ENSG00000176340.3	ENST00000314133.3	346.33	347.53	277.26	283.47	270.94	275.95	COX8A	GO:0031224//intrinsic component of membrane;GO:0043231//intracellular membrane-bounded organelle;GO:0019866//organelle inner membrane	GO:0015002//heme-copper terminal oxidase activity	GO:0022900//electron transport chain	K02273//cytochrome c oxidase subunit 8	gi|635012682|ref|XP_007992579.1|//PREDICTED: uncharacterized protein LOC103233475 [Chlorocebus sabaeus]
ENSG00000102316.16	BGI_novel_T036462,BGI_novel_T036463,BGI_novel_T036464,BGI_novel_T036465,ENST00000218439.8,ENST00000347546.8,ENST00000375053.6,ENST00000375058.5,ENST00000375060.5,ENST00000375068.5,ENST00000396224.1,ENST00000463787.5,ENST00000485483.1,ENST00000487463.1,ENST00000487482.5,ENST00000497484.1,ENST00000627068.2	346.28	309.08	323.07	213.6	177.38	186.41	MAGED2	GO:0016020//membrane	NA	NA	K12464//melanoma-associated antigen D1	gi|795196460|ref|XP_011847377.1|//PREDICTED: melanoma-associated antigen D2 isoform X3 [Mandrillus leucophaeus];gi|444517215|gb|ELV11411.1|//Melanoma-associated antigen D2 [Tupaia chinensis];gi|194388522|dbj|BAG60229.1|//unnamed protein product [Homo sapiens];gi|21751066|dbj|BAC03896.1|//unnamed protein product [Homo sapiens];gi|19387846|ref|NP_055414.2|//melanoma-associated antigen D2 [Homo sapi…
ENSG00000188229.5	ENST00000340384.4,ENST00000604929.1	342.23	366.71	297.69	308.26	313.79	331.31	TUBB4B	GO:0043234//protein complex;GO:0015630//microtubule cytoskeleton;GO:0044444//cytoplasmic part	GO:0042287//MHC protein binding;GO:0032561//guanyl ribonucleotide binding;GO:0017111//nucleoside-triphosphatase activity	GO:0006458//'de novo' protein folding;GO:0001909//leukocyte mediated cytotoxicity;GO:0022402//cell cycle process;GO:0007017//microtubule-based process;GO:0043623//cellular protein complex assembly;GO:0009207//purine ribonucleoside triphosphate catabolic process	K07375//tubulin beta	gi|558220566|ref|XP_006109563.1|//PREDICTED: tubulin beta-4B chain [Myotis lucifugus];gi|634865305|ref|XP_007945164.1|//PREDICTED: tubulin beta-4B chain isoform X1 [Orycteropus afer afer]
ENSG00000110651.11	BGI_novel_T004898,BGI_novel_T004899,BGI_novel_T004900,BGI_novel_T004901,BGI_novel_T004902,BGI_novel_T004903,BGI_novel_T004904,BGI_novel_T004905,BGI_novel_T004906,BGI_novel_T004907,BGI_novel_T004908,ENST00000263645.9,ENST00000381036.7,ENST00000464784.6,ENST00000468153.1,ENST00000475945.6,ENST00000481386.1,ENST00000481687.1,ENST00000492252.5,ENST00000492627.5,ENST00000493525.6,ENST00000524805.5,ENS…	340.94	277.39	271.36	197.46	169.86	159.31	CD81	GO:0070062//extracellular exosome;GO:0044459//plasma membrane part;GO:0005887//integral component of plasma membrane;GO:0016324//apical plasma membrane;GO:0005925//focal adhesion;GO:0016021//integral component of membrane;GO:0001772//immunological synapse	GO:1990459//transferrin receptor binding;GO:0005488//binding;GO:0023026//MHC class II protein complex binding	GO:0050731//positive regulation of peptidyl-tyrosine phosphorylation;GO:0071404//cellular response to low-density lipoprotein particle stimulus;GO:0061462//protein localization to lysosome;GO:0031623//receptor internalization;GO:0040008//regulation of growth;GO:0006950//response to stress;GO:0007166//cell surface receptor signaling pathway;GO:0016049//cell growth;GO:0030890//positive regulation o…	K06508//CD81 antigen	gi|820984642|ref|XP_012353768.1|//PREDICTED: CD81 antigen isoform X4 [Nomascus leucogenys];gi|664775316|ref|XP_008506927.1|//PREDICTED: CD81 antigen [Equus przewalskii];gi|332266268|ref|XP_003282135.1|//PREDICTED: CD81 antigen isoform X1 [Nomascus leucogenys];gi|585168611|ref|XP_006736370.1|//PREDICTED: CD81 protein-like [Leptonychotes weddellii];gi|426366963|ref|XP_004050511.1|//PREDICTED: CD81 …
ENSG00000131143.8	BGI_novel_T014836,BGI_novel_T014837,BGI_novel_T014838,BGI_novel_T014839,ENST00000253452.6,ENST00000561569.5,ENST00000562336.5,ENST00000562929.1,ENST00000563774.1,ENST00000564544.1,ENST00000564648.1,ENST00000564903.1,ENST00000565078.5,ENST00000566115.5,ENST00000566405.5,ENST00000566617.1,ENST00000567241.5,ENST00000567266.5,ENST00000568339.5,ENST00000568794.5,ENST00000569997.1,ENST00000570123.5	339.07	316	269.71	246.14	243.91	245.77	COX4I1	GO:0043231//intracellular membrane-bounded organelle;GO:0070062//extracellular exosome;GO:0005634//nucleus;GO:0016021//integral component of membrane;GO:0019866//organelle inner membrane;GO:0005751//mitochondrial respiratory chain complex IV	GO:0005515//protein binding;GO:0004129//cytochrome-c oxidase activity;GO:0015002//heme-copper terminal oxidase activity;GO:0005488//binding	GO:0022900//electron transport chain;GO:1902600//hydrogen ion transmembrane transport;GO:0031667//response to nutrient levels;GO:0006123//mitochondrial electron transport, cytochrome c to oxygen;GO:0007584//response to nutrient	K02263//cytochrome c oxidase subunit 4	gi|974005314|ref|NP_001305726.1|//cytochrome c oxidase subunit 4 isoform 1, mitochondrial isoform 4 [Homo sapiens];gi|4502981|ref|NP_001852.1|//cytochrome c oxidase subunit 4 isoform 1, mitochondrial isoform 1 precursor [Homo sapiens];gi|426383133|ref|XP_004058146.1|//PREDICTED: cytochrome c oxidase subunit 4 isoform 1, mitochondrial-like isoform 3 [Gorilla gorilla gorilla];gi|28839782|gb|AAH4786…
ENSG00000123562.16	BGI_novel_T036692,BGI_novel_T036693,BGI_novel_T036694,BGI_novel_T036695,BGI_novel_T036696,BGI_novel_T036697,BGI_novel_T036698,BGI_novel_T036699,ENST00000360458.5,ENST00000418819.5,ENST00000422154.6,ENST00000422355.5,ENST00000423833.3,ENST00000433176.6,ENST00000434230.5,ENST00000441076.6,ENST00000442614.5,ENST00000451301.5,ENST00000467755.5,ENST00000474653.5,ENST00000488331.1,ENST00000492116.5,ENS…	337.38	385.61	324.7	283.71	301.09	276.83	MORF4L2	GO:0031981//nuclear lumen;GO:0035267//NuA4 histone acetyltransferase complex;GO:0005730//nucleolus;GO:0005886//plasma membrane	GO:0005515//protein binding;GO:0005488//binding	GO:0033554//cellular response to stress;GO:0006342//chromatin silencing;GO:0051155//positive regulation of striated muscle cell differentiation;GO:0006281//DNA repair;GO:0006338//chromatin remodeling;GO:0050789//regulation of biological process;GO:0040008//regulation of growth;GO:0043968//histone H2A acetylation;GO:0016049//cell growth;GO:0006259//DNA metabolic process;GO:0043967//histone H4 acet…	K11342//mortality factor 4-like protein 2	gi|55728824|emb|CAH91151.1|//hypothetical protein [Pongo abelii];gi|521027135|gb|EPQ08923.1|//Mortality factor 4-like protein 2 [Myotis brandtii];gi|6912448|ref|NP_036418.1|//mortality factor 4-like protein 2 [Homo sapiens];gi|967506543|ref|XP_014983389.1|//PREDICTED: mortality factor 4-like protein 2 [Macaca mulatta]
ENSG00000067560.10	BGI_novel_T025850,BGI_novel_T025851,ENST00000265538.3,ENST00000418115.5,ENST00000422781.5,ENST00000431929.2,ENST00000445425.4,ENST00000454011.6	334.27	321.67	289.71	239.07	249.76	238.29	RHOA	GO:0016020//membrane;GO:0043231//intracellular membrane-bounded organelle;GO:0043232//intracellular non-membrane-bounded organelle;GO:0031090//organelle membrane;GO:0005622//intracellular;GO:0044444//cytoplasmic part;GO:0043005//neuron projection	GO:0060089//molecular transducer activity;GO:0008092//cytoskeletal protein binding;GO:0032561//guanyl ribonucleotide binding;GO:0017111//nucleoside-triphosphatase activity;GO:0005525//GTP binding	GO:0014706//striated muscle tissue development;GO:0016477//cell migration;GO:0001101//response to acid chemical;GO:0009746//response to hexose;GO:0009968//negative regulation of signal transduction;GO:0043065//positive regulation of apoptotic process;GO:0030832//regulation of actin filament length;GO:0001837//epithelial to mesenchymal transition;GO:0030041//actin filament polymerization;GO:000759…	K04513//Ras homolog gene family, member A;K07857//Ras homolog gene family, member C	gi|927669112|ref|NP_001300875.1|//transforming protein RhoA isoform 5 [Homo sapiens] ;gi|48146939|emb|CAG33692.1|//TCTA [Homo sapiens];gi|620978917|ref|XP_007669878.1|//PREDICTED: transforming protein RhoA isoform X1 [Ornithorhynchus anatinus];gi|640784144|ref|XP_008047756.1|//PREDICTED: transforming protein RhoA [Tarsius syrichta];gi|966643767|gb|KTF78679.1|//hypothetical protein cypCar_00028210…
ENSG00000167468.16	BGI_novel_T017983,BGI_novel_T017984,ENST00000354171.12,ENST00000585362.6,ENST00000585480.1,ENST00000587648.5,ENST00000587932.2,ENST00000588919.5,ENST00000589115.5,ENST00000592940.2,ENST00000593032.5,ENST00000611653.4,ENST00000614791.1,ENST00000616066.4,ENST00000622390.4	333.89	313.71	280.8	253.04	249.51	244.52	GPX4	GO:0043231//intracellular membrane-bounded organelle;GO:0070062//extracellular exosome;GO:0005634//nucleus;GO:0019866//organelle inner membrane;GO:0012505//endomembrane system;GO:0005829//cytosol;GO:0005739//mitochondrion;GO:0044444//cytoplasmic part	GO:0047066//phospholipid-hydroperoxide glutathione peroxidase activity;GO:0016705//oxidoreductase activity, acting on paired donors, with incorporation or reduction of molecular oxygen;GO:0004601//peroxidase activity;GO:0004602//glutathione peroxidase activity;GO:0042277//peptide binding	GO:0032502//developmental process;GO:0006790//sulfur compound metabolic process;GO:0042743//hydrogen peroxide metabolic process;GO:0048232//male gamete generation;GO:0051276//chromosome organization;GO:0043627//response to estrogen;GO:0055114//oxidation-reduction process;GO:0006979//response to oxidative stress;GO:0019637//organophosphate metabolic process;GO:0019372//lipoxygenase pathway;GO:0098…	K05361//phospholipid-hydroperoxide glutathione peroxidase [EC:1.11.1.12]	gi|825667|emb|CAA50793.1|//phospholipid hydroperoxide glutathione peroxidase [Homo sapiens];gi|90903238|ref|NP_001034936.1|//phospholipid hydroperoxide glutathione peroxidase, mitochondrial isoform B precursor [Homo sapiens];gi|426386407|ref|XP_004059676.1|//PREDICTED: phospholipid hydroperoxide glutathione peroxidase, mitochondrial isoform 3 [Gorilla gorilla gorilla];gi|90903240|ref|NP_001034937…
ENSG00000134308.13	BGI_novel_T020606,BGI_novel_T020607,ENST00000238081.7,ENST00000381844.8,ENST00000446619.1,ENST00000460093.1,ENST00000474715.1	326.81	354.03	324.92	264.84	269.09	253.36	YWHAQ	GO:0070062//extracellular exosome;GO:0005815//microtubule organizing center;GO:0005925//focal adhesion;GO:0031981//nuclear lumen;GO:0032991//macromolecular complex;GO:0005829//cytosol;GO:0043234//protein complex;GO:0005739//mitochondrion;GO:0030659//cytoplasmic vesicle membrane	GO:0047485//protein N-terminus binding;GO:0071889//14-3-3 protein binding;GO:0044325//ion channel binding;GO:0008022//protein C-terminus binding;GO:0019904//protein domain specific binding;GO:0005515//protein binding;GO:0004497//monooxygenase activity;GO:0016491//oxidoreductase activity	GO:0045892//negative regulation of transcription, DNA-templated;GO:0006605//protein targeting;GO:0021762//substantia nigra development;GO:1900740//positive regulation of protein insertion into mitochondrial membrane involved in apoptotic signaling pathway;GO:0006355//regulation of transcription, DNA-templated;GO:0035556//intracellular signal transduction;GO:0055114//oxidation-reduction process;GO…	K16197//14-3-3 protein beta/theta/zeta	gi|55153870|gb|AAH85299.1|//Ywhaq protein, partial [Mus musculus];gi|426334682|ref|XP_004028870.1|//PREDICTED: 14-3-3 protein theta-like [Gorilla gorilla gorilla];gi|942057626|ref|XP_005897050.2|//PREDICTED: 14-3-3 protein theta [Bos mutus];gi|71042776|pdb|2BTP|A//Chain A, 14-3-3 Protein Theta (Human) Complexed To Peptide;gi|148702066|gb|EDL34013.1|//mCG7879, isoform CRA_a, partial [Mus musculus]
ENSG00000111817.16	BGI_novel_T031332,BGI_novel_T031333,BGI_novel_T031334,BGI_novel_T031335,ENST00000331677.7,ENST00000359564.2,ENST00000430252.6,ENST00000452085.7,ENST00000606265.1,ENST00000606712.1,ENST00000607094.1	326.75	321.88	267.57	271.38	253.89	243.28	DSE	GO:0031224//intrinsic component of membrane;GO:0043231//intracellular membrane-bounded organelle	GO:0016857//racemase and epimerase activity, acting on carbohydrates and derivatives	GO:0030205//dermatan sulfate metabolic process	K01794//chondroitin-glucuronate 5-epimerase [EC:5.1.3.19]	gi|528754912|gb|EPY74571.1|//dermatan-sulfate epimerase precursor [Camelus ferus];gi|7019521|ref|NP_037484.1|//dermatan-sulfate epimerase precursor [Homo sapiens];gi|221039712|dbj|BAH11619.1|//unnamed protein product [Homo sapiens];gi|221043648|dbj|BAH13501.1|//unnamed protein product [Homo sapiens]
ENSG00000088986.10	BGI_novel_T009237,ENST00000242577.10,ENST00000392508.2,ENST00000392509.6,ENST00000548214.1,ENST00000548342.5,ENST00000549649.5,ENST00000549989.1,ENST00000550178.1,ENST00000550845.5,ENST00000552316.1,ENST00000552870.1	326.41	391.33	291.98	219.06	269.59	243.61	DYNLL1	GO:0043231//intracellular membrane-bounded organelle;GO:0016020//membrane;GO:0030286//dynein complex;GO:0015630//microtubule cytoskeleton;GO:0044444//cytoplasmic part	GO:0042802//identical protein binding;GO:0030234//enzyme regulator activity;GO:0017111//nucleoside-triphosphatase activity	GO:0032502//developmental process;GO:0001505//regulation of neurotransmitter levels;GO:0016310//phosphorylation;GO:0044271//cellular nitrogen compound biosynthetic process;GO:0006351//transcription, DNA-templated;GO:0031327//negative regulation of cellular biosynthetic process;GO:0022402//cell cycle process;GO:0007010//cytoskeleton organization;GO:0009987//cellular process;GO:0007017//microtubule…	K10418//dynein light chain LC8-type	gi|301790876|ref|XP_002930443.1|//PREDICTED: dynein light chain 1, cytoplasmic isoform X1 [Ailuropoda melanoleuca];gi|795125342|ref|XP_011789436.1|//PREDICTED: dynein light chain 1, cytoplasmic-like [Colobus angolensis palliatus];gi|183637075|gb|ACC64544.1|//dynein light chain 1 (predicted) [Rhinolophus ferrumequinum];gi|676268140|gb|KFO23768.1|//Dynein light chain 1, cytoplasmic [Fukomys damaren…
ENSG00000182718.16	BGI_novel_T012146,BGI_novel_T012147,BGI_novel_T012148,BGI_novel_T012149,BGI_novel_T012150,BGI_novel_T012151,BGI_novel_T012152,BGI_novel_T012153,BGI_novel_T012154,BGI_novel_T012155,BGI_novel_T012156,ENST00000332680.8,ENST00000396024.7,ENST00000421017.6,ENST00000451270.6,ENST00000504475.6,ENST00000557904.5,ENST00000557906.5,ENST00000557937.5,ENST00000557986.5,ENST00000558132.5,ENST00000558169.5,ENS…	325.83	137.09	250.58	54.68	36.53	31.33	ANXA2	GO:0016020//membrane;GO:0016323//basolateral plasma membrane;GO:0005615//extracellular space;GO:0005938//cell cortex;GO:0019898//extrinsic component of membrane;GO:1990667//PCSK9-AnxA2 complex;GO:0032991//macromolecular complex;GO:0032432//actin filament bundle;GO:0048770//pigment granule;GO:0005769//early endosome;GO:0005604//basement membrane;GO:0005765//lysosomal membrane;GO:0070062//extracell…	GO:0019834//phospholipase A2 inhibitor activity;GO:0030546//receptor activator activity;GO:0005544//calcium-dependent phospholipid binding;GO:0055102//lipase inhibitor activity;GO:0005515//protein binding;GO:0048306//calcium-dependent protein binding;GO:0017137//Rab GTPase binding;GO:0002020//protease binding;GO:0044822//poly(A) RNA binding;GO:0008092//cytoskeletal protein binding;GO:0030234//enz…	GO:2000273//positive regulation of receptor activity;GO:0007589//body fluid secretion;GO:0001101//response to acid chemical;GO:0072661//protein targeting to plasma membrane;GO:0050878//regulation of body fluid levels;GO:0031340//positive regulation of vesicle fusion;GO:0030199//collagen fibril organization;GO:0048731//system development;GO:0001765//membrane raft assembly;GO:0043086//negative regu…	K17092//annexin A2	gi|823683767|ref|NP_001116852.2|//annexin A2 [Equus caballus] ;gi|73909156|gb|AAH66955.2|//Annexin A2, partial [Homo sapiens];gi|820989778|ref|XP_012362697.1|//PREDICTED: annexin A2 [Nomascus leucogenys];gi|826332576|ref|XP_012513485.1|//PREDICTED: annexin A2 [Propithecus coquereli];gi|965943699|ref|XP_014952165.1|//PREDICTED: annexin A2 isoform X2 [Ovis aries];gi|655862574|ref|XP_008267165.1|//P…
ENSG00000138668.18	BGI_novel_T027969,BGI_novel_T027970,BGI_novel_T027971,BGI_novel_T027972,BGI_novel_T027973,BGI_novel_T027974,BGI_novel_T027975,BGI_novel_T027976,BGI_novel_T027977,ENST00000313899.11,ENST00000352301.8,ENST00000353341.8,ENST00000503822.1,ENST00000507010.5,ENST00000508119.5,ENST00000509107.1,ENST00000509263.5,ENST00000513584.1,ENST00000514325.1,ENST00000514671.5,ENST00000515432.1	324.73	367.2	307.71	375.58	333.24	351.95	HNRNPD	GO:0070062//extracellular exosome;GO:0005654//nucleoplasm;GO:0031981//nuclear lumen;GO:0032991//macromolecular complex;GO:0005829//cytosol;GO:0030529//intracellular ribonucleoprotein complex;GO:0019013//viral nucleocapsid;GO:0044444//cytoplasmic part	GO:0003723//RNA binding;GO:0003729//mRNA binding;GO:0042826//histone deacetylase binding;GO:0003680//AT DNA binding;GO:0042162//telomeric DNA binding;GO:0005515//protein binding;GO:0000166//nucleotide binding;GO:0003682//chromatin binding;GO:0035925//mRNA 3'-UTR AU-rich region binding;GO:0043565//sequence-specific DNA binding;GO:0008134//transcription factor binding	GO:1901355//response to rapamycin;GO:0007420//brain development;GO:0051169//nuclear transport;GO:0032355//response to estradiol;GO:0000398//mRNA splicing, via spliceosome;GO:0000377//RNA splicing, via transesterification reactions with bulged adenosine as nucleophile;GO:0042752//regulation of circadian rhythm;GO:0051592//response to calcium ion;GO:0010035//response to inorganic substance;GO:00009…	K13044//heterogeneous nuclear ribonucleoprotein A/B/D	gi|998685917|ref|XP_015480455.1|//PREDICTED: heterogeneous nuclear ribonucleoprotein D0 isoform X1 [Parus major];gi|998685926|ref|XP_015480460.1|//PREDICTED: heterogeneous nuclear ribonucleoprotein D0 isoform X3 [Parus major];gi|946669990|ref|XP_014419525.1|//PREDICTED: LOW QUALITY PROTEIN: heterogeneous nuclear ribonucleoprotein D0 [Camelus ferus];gi|655857512|ref|XP_008265902.1|//PREDICTED: het…
ENSG00000130726.11	BGI_novel_T020507,BGI_novel_T020508,BGI_novel_T020509,BGI_novel_T020510,BGI_novel_T020511,BGI_novel_T020512,BGI_novel_T020513,BGI_novel_T020514,ENST00000253024.9,ENST00000341753.10,ENST00000593582.5,ENST00000594806.5,ENST00000595028.1,ENST00000595974.5,ENST00000597136.1,ENST00000597172.5,ENST00000597423.1,ENST00000597618.5,ENST00000597968.1,ENST00000597995.1,ENST00000598355.1,ENST00000600840.1,EN…	324.33	341.73	269.94	346.16	354.67	386.69	TRIM28	GO:0090575//RNA polymerase II transcription factor complex;GO:0005654//nucleoplasm;GO:0005719//nuclear euchromatin;GO:0000790//nuclear chromatin;GO:0005720//nuclear heterochromatin	GO:0070087//chromo shadow domain binding;GO:0003677//DNA binding;GO:0003714//transcription corepressor activity;GO:0031625//ubiquitin protein ligase binding;GO:0016874//ligase activity;GO:0004672//protein kinase activity;GO:0003712//transcription cofactor activity;GO:0043565//sequence-specific DNA binding;GO:0008270//zinc ion binding;GO:1990841//promoter-specific chromatin binding;GO:0003700//tra…	GO:1901536//negative regulation of DNA demethylation;GO:0016925//protein sumoylation;GO:0016567//protein ubiquitination;GO:0007566//embryo implantation;GO:0000122//negative regulation of transcription from RNA polymerase II promoter;GO:0006357//regulation of transcription from RNA polymerase II promoter;GO:0060669//embryonic placenta morphogenesis;GO:0045739//positive regulation of DNA repair;GO:…	K08882//tripartite motif-containing protein 28 [EC:2.3.2.27]	gi|564325860|ref|XP_006228170.1|//PREDICTED: transcription intermediary factor 1-beta isoform X1 [Rattus norvegicus];gi|694977564|ref|XP_009434892.1|//PREDICTED: LOW QUALITY PROTEIN: transcription intermediary factor 1-beta [Pan troglodytes];gi|5032179|ref|NP_005753.1|//transcription intermediary factor 1-beta [Homo sapiens];gi|426390565|ref|XP_004061670.1|//PREDICTED: transcription intermediary …
ENSG00000168542.14	BGI_novel_T022315,BGI_novel_T022316,ENST00000304636.7,ENST00000317840.9,ENST00000450867.1,ENST00000467886.1,ENST00000470167.1,ENST00000487010.1	324.08	211.1	346.77	203.2	176.81	68.31	COL3A1	GO:0005583//fibrillar collagen trimer;GO:0005788//endoplasmic reticulum lumen;GO:0005615//extracellular space;GO:0005586//collagen type III trimer	GO:0005201//extracellular matrix structural constituent;GO:0019838//growth factor binding;GO:0005102//receptor binding;GO:0048407//platelet-derived growth factor binding;GO:0046872//metal ion binding;GO:0005178//integrin binding;GO:0046332//SMAD binding;GO:0005198//structural molecule activity	GO:0030199//collagen fibril organization;GO:0009628//response to abiotic stimulus;GO:0018149//peptide cross-linking;GO:0021987//cerebral cortex development;GO:0009611//response to wounding;GO:0009612//response to mechanical stimulus;GO:0007507//heart development;GO:0007178//transmembrane receptor protein serine/threonine kinase signaling pathway;GO:0007160//cell-matrix adhesion;GO:0008544//epider…	K19720//collagen, type III, alpha	gi|514477938|ref|XP_005007699.1|//PREDICTED: collagen alpha-1(III) chain isoform X1 [Cavia porcellus];gi|180814|gb|AAA52040.1|//alpha-1 preprocollagen type-III, partial [Homo sapiens];gi|20380052|gb|AAH28178.1|//COL3A1 protein [Homo sapiens];gi|124056490|sp|P02461.4|CO3A1_HUMAN//RecName: Full=Collagen alpha-1(III) chain; Flags: Precursor
ENSG00000164924.17	BGI_novel_T034296,BGI_novel_T034297,BGI_novel_T034298,ENST00000353245.7,ENST00000395948.6,ENST00000395951.7,ENST00000395953.6,ENST00000395956.7,ENST00000395957.6,ENST00000395958.5,ENST00000418997.1,ENST00000419477.6,ENST00000437293.5,ENST00000457309.2,ENST00000480304.5,ENST00000492736.1,ENST00000517727.5,ENST00000518736.5,ENST00000521309.5,ENST00000521328.5,ENST00000521607.5,ENST00000522542.5,ENS…	321.97	305.83	302.58	260.39	257.83	249.82	YWHAZ	GO:0032991//macromolecular complex;GO:0044430//cytoskeletal part;GO:0048770//pigment granule	GO:0005515//protein binding	GO:0016070//RNA metabolic process;GO:0006605//protein targeting;GO:0001775//cell activation;GO:0002441//histamine secretion involved in inflammatory response;GO:0042221//response to chemical;GO:0043066//negative regulation of apoptotic process;GO:0007599//hemostasis	K16197//14-3-3 protein beta/theta/zeta	gi|30354619|gb|AAH51814.1|//YWHAZ protein, partial [Homo sapiens];gi|221041548|dbj|BAH12451.1|//unnamed protein product [Homo sapiens];gi|831211003|ref|XP_012660504.1|//PREDICTED: matrix metalloproteinase-26 [Otolemur garnettii];gi|823410640|ref|XP_012418539.1|//PREDICTED: 14-3-3 protein zeta/delta isoform X1 [Odobenus rosmarus divergens];gi|49119653|gb|AAH73141.1|//YWHAZ protein, partial [Homo s…
ENSG00000112081.16	BGI_novel_T030834,BGI_novel_T030835,ENST00000339436.11,ENST00000373715.10,ENST00000477442.6,ENST00000613941.4,ENST00000614136.1,ENST00000620242.1,ENST00000620389.1,ENST00000620941.1	321.78	442.17	321.88	338.84	364.73	335.1	SRSF3	GO:0031981//nuclear lumen;GO:0016607//nuclear speck;GO:0005737//cytoplasm	GO:1990825//sequence-specific mRNA binding;GO:0000166//nucleotide binding;GO:0043274//phospholipase binding;GO:0003676//nucleic acid binding	GO:0006353//DNA-templated transcription, termination;GO:0006397//mRNA processing;GO:0006406//mRNA export from nucleus;GO:0000377//RNA splicing, via transesterification reactions with bulged adenosine as nucleophile;GO:0031124//mRNA 3'-end processing;GO:0006369//termination of RNA polymerase II transcription;GO:0006405//RNA export from nucleus;GO:0048024//regulation of mRNA splicing, via spliceoso…	K12892//splicing factor, arginine/serine-rich 3	gi|119624307|gb|EAX03902.1|//splicing factor, arginine/serine-rich 3, isoform CRA_e [Homo sapiens];gi|521020666|gb|EPQ02454.1|//Serine/arginine-rich splicing factor 3 [Myotis brandtii];gi|676272056|gb|KFO26975.1|//Serine/arginine-rich splicing factor 3 [Fukomys damarensis];gi|940778081|ref|XP_014304389.1|//PREDICTED: serine/arginine-rich splicing factor 3 isoform X1 [Myotis lucifugus]
ENSG00000173812.10	BGI_novel_T016046,BGI_novel_T016047,ENST00000310837.8,ENST00000462917.1,ENST00000469257.1,ENST00000469308.1,ENST00000482111.1,ENST00000586699.1,ENST00000591776.5	320.95	276.71	313.4	233.7	236.41	229.36	EIF1	GO:0044424//intracellular part	GO:0008135//translation factor activity, RNA binding	GO:0006413//translational initiation;GO:0050896//response to stimulus	K09228//KRAB domain-containing zinc finger protein;K03113//translation initiation factor 1	gi|611991798|ref|XP_001364419.2|//PREDICTED: uncharacterized protein LOC100012315 [Monodelphis domestica];gi|119581159|gb|EAW60755.1|//eukaryotic translation initiation factor 1, isoform CRA_b [Homo sapiens];gi|426332986|ref|XP_004028071.1|//PREDICTED: uncharacterized protein LOC101129727 [Gorilla gorilla gorilla];gi|344249770|gb|EGW05874.1|//Eukaryotic translation initiation factor 1 [Cricetulus…
ENSG00000132507.17	BGI_novel_T015260,ENST00000336452.11,ENST00000336458.12,ENST00000355068.4,ENST00000416016.2,ENST00000419711.6,ENST00000571955.5,ENST00000572815.5,ENST00000573542.5,ENST00000573714.5,ENST00000575001.1,ENST00000576930.5	317.15	388.75	265.84	285.44	260.9	212.72	EIF5A	GO:0042175//nuclear outer membrane-endoplasmic reticulum membrane network;GO:0031090//organelle membrane;GO:0005635//nuclear envelope;GO:0044444//cytoplasmic part	GO:0008135//translation factor activity, RNA binding;GO:0005515//protein binding;GO:0017069//snRNA binding;GO:0043021//ribonucleoprotein complex binding	GO:0018205//peptidyl-lysine modification;GO:0012502//induction of programmed cell death;GO:0006449//regulation of translational termination;GO:0006605//protein targeting;GO:0008283//cell proliferation;GO:0006448//regulation of translational elongation;GO:0006405//RNA export from nucleus	K03263//translation initiation factor 5A	gi|148680542|gb|EDL12489.1|//eukaryotic translation initiation factor 5A, isoform CRA_j, partial [Mus musculus];gi|823403345|ref|XP_012417162.1|//PREDICTED: eukaryotic translation initiation factor 5A-1 isoform X1 [Odobenus rosmarus divergens];gi|219555707|ref|NP_001137232.1|//eukaryotic translation initiation factor 5A-1 isoform A [Homo sapiens];gi|674091898|ref|XP_008854059.1|//PREDICTED: eukar…
ENSG00000137309.19	ENST00000311487.9,ENST00000347617.10,ENST00000374116.3,ENST00000401473.7,ENST00000447654.5,ENST00000478214.1	315	446.58	240.71	453.56	414.01	398.99	HMGA1	GO:0031981//nuclear lumen;GO:0043234//protein complex;GO:0044444//cytoplasmic part;GO:0044427//chromosomal part	GO:0003713//transcription coactivator activity;GO:0042974//retinoic acid receptor binding;GO:0043565//sequence-specific DNA binding;GO:0001071//nucleic acid binding transcription factor activity	GO:0034728//nucleosome organization;GO:0006261//DNA-dependent DNA replication;GO:0031936//negative regulation of chromatin silencing;GO:0051704//multi-organism process;GO:0065003//macromolecular complex assembly;GO:0006310//DNA recombination;GO:0019058//viral life cycle	NA	gi|119624169|gb|EAX03764.1|//high mobility group AT-hook 1, isoform CRA_c, partial [Homo sapiens];gi|119624167|gb|EAX03762.1|//high mobility group AT-hook 1, isoform CRA_a, partial [Homo sapiens]
ENSG00000137285.9	BGI_novel_T030126,BGI_novel_T030127,ENST00000259818.7,ENST00000473006.1	313.59	281.39	267.39	400.13	445.22	574.95	TUBB2B	GO:0032991//macromolecular complex;GO:0070062//extracellular exosome;GO:0005634//nucleus;GO:0005874//microtubule;GO:0015630//microtubule cytoskeleton;GO:0005737//cytoplasm	GO:0005515//protein binding;GO:0032561//guanyl ribonucleotide binding;GO:0017111//nucleoside-triphosphatase activity;GO:0005525//GTP binding;GO:0005200//structural constituent of cytoskeleton;GO:0003924//GTPase activity	GO:0016477//cell migration;GO:0006458//'de novo' protein folding;GO:0030154//cell differentiation;GO:0000087//mitotic M phase;GO:0001764//neuron migration;GO:0007010//cytoskeleton organization;GO:0007017//microtubule-based process;GO:0043623//cellular protein complex assembly;GO:0009207//purine ribonucleoside triphosphate catabolic process	K07375//tubulin beta	gi|998662027|ref|XP_015507719.1|//PREDICTED: tubulin beta-1 chain-like [Parus major];gi|21746161|ref|NP_076205.1|//tubulin beta-2B chain [Mus musculus];gi|51491829|ref|NP_001003900.1|//tubulin beta-2B chain [Bos taurus];gi|820996748|ref|XP_012364346.1|//PREDICTED: tubulin beta chain isoform X1 [Nomascus leucogenys]
ENSG00000166710.17	ENST00000349264.10,ENST00000544417.5,ENST00000557901.5,ENST00000558401.5,ENST00000559220.1,ENST00000559720.5,ENST00000559907.5,ENST00000559916.1,ENST00000560556.1,ENST00000560681.1,ENST00000561139.1,ENST00000561424.5,ENST00000623550.1,ENST00000632133.1	311.93	233.74	357.65	83.67	89.85	86.7	B2M	GO:0012505//endomembrane system;GO:0044421//extracellular region part;GO:0009986//cell surface;GO:0005769//early endosome;GO:0042611//MHC protein complex	GO:0005488//binding	GO:0050688//regulation of defense response to virus;GO:0019221//cytokine-mediated signaling pathway;GO:0001912//positive regulation of leukocyte mediated cytotoxicity;GO:0010038//response to metal ion;GO:0002477//antigen processing and presentation of exogenous peptide antigen via MHC class Ib	K01368//cathepsin S [EC:3.4.22.27];K02927//large subunit ribosomal protein L40e;K17985//activating molecule in BECN1-regulated autophagy protein 1;K08055//beta-2-microglobulin	gi|66361122|pdb|1YPZ|B//Chain B, Immune Receptor;gi|114319049|gb|ABI63373.1|//beta-2-microglobulin precursor [Homo sapiens];gi|119568618|gb|EAW48233.1|//hCG2038816, partial [Homo sapiens];gi|355756662|gb|EHH60270.1|//hypothetical protein EGM_11598, partial [Macaca fascicularis];gi|530406197|ref|XP_005254606.1|//PREDICTED: beta-2-microglobulin isoform X1 [Homo sapiens];gi|4757826|ref|NP_004039.1|/…
ENSG00000243678.11	ENST00000393183.7,ENST00000393190.4,ENST00000485076.1,ENST00000503064.5,ENST00000512737.5,ENST00000513177.5,ENST00000514264.6,ENST00000570801.1,ENST00000573262.1	309.71	329.69	280.91	226.06	184.52	176.75	NME2	GO:0031252//cell leading edge;GO:0043231//intracellular membrane-bounded organelle;GO:0016020//membrane;GO:0043234//protein complex;GO:0044444//cytoplasmic part	GO:0043169//cation binding;GO:0032559//adenyl ribonucleotide binding;GO:0004672//protein kinase activity;GO:0016776//phosphotransferase activity, phosphate group as acceptor;GO:0003676//nucleic acid binding;GO:0001071//nucleic acid binding transcription factor activity	GO:0009206//purine ribonucleoside triphosphate biosynthetic process;GO:0006351//transcription, DNA-templated;GO:0002573//myeloid leukocyte differentiation;GO:0006915//apoptotic process;GO:0006171//cAMP biosynthetic process;GO:0009209//pyrimidine ribonucleoside triphosphate biosynthetic process;GO:0030858//positive regulation of epithelial cell differentiation;GO:0009132//nucleoside diphosphate me…	K00940//nucleoside-diphosphate kinase [EC:2.7.4.6]	gi|79160090|gb|AAI07895.1|//NME1-NME2 protein [Homo sapiens];gi|444721520|gb|ELW62253.1|//Nucleoside diphosphate kinase B [Tupaia chinensis];gi|66392203|ref|NP_001018146.1|//NME1-NME2 protein [Homo sapiens];gi|325296925|ref|NP_001191454.1|//nucleoside diphosphate kinase B [Monodelphis domestica] ;gi|694968224|ref|XP_009430974.1|//PREDICTED: nucleoside diphosphate kinase A isoform X1 [Pan troglody…
ENSG00000168653.10	BGI_novel_T001030,ENST00000372967.3,ENST00000372969.7	309.59	330.84	262.8	226.16	228.47	219.44	NDUFS5	GO:0005747//mitochondrial respiratory chain complex I;GO:0005758//mitochondrial intermembrane space;GO:0005746//mitochondrial respiratory chain	GO:0050136//NADH dehydrogenase (quinone) activity;GO:0008137//NADH dehydrogenase (ubiquinone) activity	GO:0032981//mitochondrial respiratory chain complex I assembly;GO:0022904//respiratory electron transport chain;GO:0006120//mitochondrial electron transport, NADH to ubiquinone;GO:0010257//NADH dehydrogenase complex assembly;GO:0051234//establishment of localization	K03938//NADH dehydrogenase (ubiquinone) Fe-S protein 5	gi|795368742|ref|XP_011934766.1|//PREDICTED: NADH dehydrogenase [ubiquinone] iron-sulfur protein 5 isoform X1 [Cercocebus atys];gi|4758790|ref|NP_004543.1|//NADH dehydrogenase [ubiquinone] iron-sulfur protein 5 [Homo sapiens]
ENSG00000179010.14	BGI_novel_T027527,BGI_novel_T027528,ENST00000320912.8,ENST00000382581.4,ENST00000507420.1,ENST00000512914.1,ENST00000617365.4	308.4	284.97	246.3	209.6	195.61	191.21	MRFAP1	GO:0043231//intracellular membrane-bounded organelle;GO:0044424//intracellular part;GO:0005634//nucleus;GO:0044444//cytoplasmic part;GO:0048471//perinuclear region of cytoplasm	GO:0005515//protein binding;GO:0005488//binding	NA	K12581//CCR4-NOT transcription complex subunit 7/8;K07190//phosphorylase kinase alpha/beta subunit;K01064//wingless-type MMTV integration site family, member 9	gi|795484646|ref|XP_011770269.1|//PREDICTED: MORF4 family-associated protein 1-like [Macaca nemestrina]
ENSG00000140319.10	BGI_novel_T011710,ENST00000267884.10,ENST00000558243.1,ENST00000558527.5,ENST00000558720.5,ENST00000559081.1,ENST00000559439.5,ENST00000559475.5,ENST00000560773.5	306.32	273.02	268.41	251.52	237.8	266.95	SRP14	GO:0070062//extracellular exosome;GO:0005634//nucleus;GO:0005786//signal recognition particle, endoplasmic reticulum targeting;GO:0005829//cytosol;GO:0048500//signal recognition particle	GO:0005048//signal sequence binding;GO:0003723//RNA binding;GO:0005515//protein binding;GO:0044822//poly(A) RNA binding;GO:0030942//endoplasmic reticulum signal peptide binding;GO:0008312//7S RNA binding	GO:0006614//SRP-dependent cotranslational protein targeting to membrane;GO:0042493//response to drug;GO:0006613//cotranslational protein targeting to membrane;GO:0042221//response to chemical;GO:0006448//regulation of translational elongation	K03104//signal recognition particle subunit SRP14	gi|821454280|ref|XP_012401400.1|//PREDICTED: signal recognition particle 14 kDa protein [Sarcophilus harrisii];gi|795181330|ref|XP_011844710.1|//PREDICTED: signal recognition particle 14 kDa protein isoform X2 [Mandrillus leucophaeus];gi|355777938|gb|EHH62974.1|//Signal recognition particle 14 kDa protein [Macaca fascicularis];gi|149999611|ref|NP_003125.3|//signal recognition particle 14 kDa prot…
ENSG00000143742.12	ENST00000304786.11,ENST00000366838.1,ENST00000366839.8,ENST00000619790.4,ENST00000626563.2	302.92	325.77	277.24	299.44	303.26	305.13	SRP9	GO:0030867//rough endoplasmic reticulum membrane;GO:0048500//signal recognition particle	GO:0003723//RNA binding;GO:0043021//ribonucleoprotein complex binding;GO:0003676//nucleic acid binding	GO:0006613//cotranslational protein targeting to membrane;GO:0006448//regulation of translational elongation	K03109//signal recognition particle subunit SRP9	gi|11513832|pdb|1E8O|A//Chain A, Core Of The Alu Domain Of The Mammalian Srp;gi|4507217|ref|NP_003124.1|//signal recognition particle 9 kDa protein isoform 2 [Homo sapiens];gi|686699820|ref|XP_009235508.1|//PREDICTED: signal recognition particle 9 kDa protein isoform X2 [Pongo abelii]
ENSG00000130985.16	BGI_novel_T036287,BGI_novel_T036288,BGI_novel_T036289,BGI_novel_T036290,BGI_novel_T036291,ENST00000335972.10,ENST00000377269.3,ENST00000377351.8,ENST00000412206.5,ENST00000427561.5,ENST00000442035.5,ENST00000451702.2,ENST00000457753.5,ENST00000490869.1	302.07	308.78	283.81	310.49	319.28	340.44	UBA1	GO:0010008//endosome membrane;GO:0070062//extracellular exosome;GO:0005765//lysosomal membrane;GO:0005634//nucleus;GO:0030867//rough endoplasmic reticulum membrane;GO:0005829//cytosol;GO:0000792//heterochromatin;GO:0005739//mitochondrion;GO:0030057//desmosome	GO:0005515//protein binding;GO:0044822//poly(A) RNA binding;GO:0005524//ATP binding;GO:0032559//adenyl ribonucleotide binding;GO:0003824//catalytic activity;GO:0004839//ubiquitin activating enzyme activity;GO:0004842//ubiquitin-protein transferase activity	GO:0043412//macromolecule modification;GO:0016567//protein ubiquitination;GO:0009987//cellular process;GO:0019941//modification-dependent protein catabolic process;GO:0006974//cellular response to DNA damage stimulus	K03178//ubiquitin-activating enzyme E1 [EC:6.2.1.45]	gi|544520379|ref|XP_005593462.1|//PREDICTED: ubiquitin-like modifier-activating enzyme 1 isoform X1 [Macaca fascicularis];gi|23510338|ref|NP_003325.2|//ubiquitin-like modifier-activating enzyme 1 [Homo sapiens];gi|768033352|ref|XP_011542255.1|//PREDICTED: ubiquitin-like modifier-activating enzyme 1 isoform X2 [Homo sapiens];gi|768033354|ref|XP_011542256.1|//PREDICTED: ubiquitin-like modifier-acti…
ENSG00000182492.15	BGI_novel_T037009,ENST00000331595.8,ENST00000431891.1,ENST00000472615.5,ENST00000480756.1,ENST00000492658.1	297.65	174.92	265.69	99.86	113.61	41.36	BGN	GO:0031012//extracellular matrix;GO:0070062//extracellular exosome;GO:0005578//proteinaceous extracellular matrix;GO:0005796//Golgi lumen;GO:0009986//cell surface;GO:0030133//transport vesicle;GO:0042383//sarcolemma;GO:0043202//lysosomal lumen;GO:0005886//plasma membrane	GO:0005201//extracellular matrix structural constituent;GO:0004860//protein kinase inhibitor activity;GO:0030247//polysaccharide binding;GO:0005539//glycosaminoglycan binding;GO:0005198//structural molecule activity;GO:0050840//extracellular matrix binding	GO:0048771//tissue remodeling;GO:0019800//peptide cross-linking via chondroitin 4-sulfate glycosaminoglycan;GO:0030208//dermatan sulfate biosynthetic process;GO:0030206//chondroitin sulfate biosynthetic process;GO:0046426//negative regulation of JAK-STAT cascade;GO:0018149//peptide cross-linking;GO:0001974//blood vessel remodeling;GO:0006469//negative regulation of protein kinase activity;GO:0030…	K08118//biglycan	gi|694986616|ref|XP_009438077.1|//PREDICTED: biglycan [Pan troglodytes];gi|21751668|dbj|BAC04007.1|//unnamed protein product [Homo sapiens];gi|634893748|ref|XP_007955372.1|//PREDICTED: biglycan [Orycteropus afer afer];gi|119593267|gb|EAW72861.1|//biglycan, isoform CRA_a [Homo sapiens];gi|193787431|dbj|BAG52637.1|//unnamed protein product [Homo sapiens]
ENSG00000075618.17	BGI_novel_T031833,BGI_novel_T031834,BGI_novel_T031835,ENST00000382361.7,ENST00000405801.2,ENST00000444748.5,ENST00000447103.5,ENST00000473330.1	296.97	326.75	297.7	212.47	166.16	150.21	FSCN1	GO:0070062//extracellular exosome;GO:0042995//cell projection;GO:0044459//plasma membrane part;GO:0071437//invadopodium;GO:0043209//myelin sheath;GO:0005902//microvillus;GO:0030027//lamellipodium;GO:0030175//filopodium;GO:0001726//ruffle;GO:0031253//cell projection membrane;GO:0001725//stress fiber;GO:0030426//growth cone;GO:0002102//podosome;GO:0005829//cytosol;GO:0005911//cell-cell junction;GO:…	GO:0003779//actin binding;GO:0051015//actin filament binding;GO:0044822//poly(A) RNA binding;GO:0030674//protein binding, bridging;GO:0008144//drug binding	GO:0016477//cell migration;GO:0007043//cell-cell junction assembly;GO:0051491//positive regulation of filopodium assembly;GO:0071803//positive regulation of podosome assembly;GO:0090091//positive regulation of extracellular matrix disassembly;GO:0032956//regulation of actin cytoskeleton organization;GO:0030035//microspike assembly;GO:0007015//actin filament organization;GO:0008283//cell prolifera…	K17455//fascin 1/2	gi|440913036|gb|ELR62544.1|//Fascin, partial [Bos mutus];gi|441649199|ref|XP_003277968.2|//PREDICTED: fascin [Nomascus leucogenys];gi|14043107|gb|AAH07539.1|//FSCN1 protein, partial [Homo sapiens];gi|13623415|gb|AAH06304.1|//Fascin homolog 1, actin-bundling protein (Strongylocentrotus purpuratus) [Homo sapiens]
ENSG00000119335.16	BGI_novel_T035707,BGI_novel_T035708,ENST00000322030.12,ENST00000372686.5,ENST00000372688.8,ENST00000372692.8,ENST00000409104.7,ENST00000454747.1,ENST00000466009.5,ENST00000477806.5,ENST00000480217.5,ENST00000480536.1,ENST00000485056.1	296.53	388.34	311.68	395.5	365.42	387	SET	GO:0032991//macromolecular complex;GO:0031981//nuclear lumen;GO:0005783//endoplasmic reticulum;GO:0005654//nucleoplasm;GO:0043234//protein complex;GO:0005829//cytosol;GO:0044444//cytoplasmic part;GO:0048471//perinuclear region of cytoplasm	GO:0042393//histone binding;GO:0004864//protein phosphatase inhibitor activity;GO:0003677//DNA binding;GO:0005515//protein binding;GO:0019212//phosphatase inhibitor activity;GO:0019888//protein phosphatase regulator activity	GO:0034728//nucleosome organization;GO:0006260//DNA replication;GO:0000088//mitotic prophase;GO:0006259//DNA metabolic process;GO:0034047//regulation of protein phosphatase type 2A activity;GO:0051169//nuclear transport;GO:0043086//negative regulation of catalytic activity;GO:0043488//regulation of mRNA stability;GO:0045892//negative regulation of transcription, DNA-templated;GO:0016070//RNA meta…	K11290//template-activating factor I	gi|145843637|gb|ABP96841.1|//SET [Homo sapiens];gi|675696542|ref|XP_009005603.1|//PREDICTED: protein SET isoform X1 [Callithrix jacchus];gi|557283142|ref|XP_006024456.1|//PREDICTED: protein SET [Alligator sinensis];gi|795292753|ref|XP_011923441.1|//PREDICTED: protein SETSIP [Cercocebus atys];gi|170763500|ref|NP_001116293.1|//protein SET isoform 1 [Homo sapiens];gi|984122895|ref|XP_015353201.1|//P…
ENSG00000126247.10	BGI_novel_T019404,BGI_novel_T019405,ENST00000246533.7,ENST00000586851.5,ENST00000586963.1,ENST00000587718.5,ENST00000588780.5,ENST00000588815.5,ENST00000589146.5,ENST00000589162.1,ENST00000590049.5,ENST00000590211.5,ENST00000590874.5,ENST00000591041.5,ENST00000592354.5,ENST00000592483.5,ENST00000628018.2,ENST00000628306.2,ENST00000629983.2	295.86	197.56	229.94	138.28	104.1	113.88	CAPNS1	GO:0016020//membrane;GO:0070062//extracellular exosome;GO:0044424//intracellular part;GO:0005829//cytosol;GO:0044464//cell part;GO:0005886//plasma membrane	GO:0046872//metal ion binding;GO:0004198//calcium-dependent cysteine-type endopeptidase activity;GO:0005515//protein binding;GO:0004197//cysteine-type endopeptidase activity;GO:0005509//calcium ion binding;GO:0046983//protein dimerization activity	GO:0016241//regulation of macroautophagy;GO:0022617//extracellular matrix disassembly;GO:0008283//cell proliferation;GO:0006508//proteolysis;GO:0019538//protein metabolic process;GO:0008284//positive regulation of cell proliferation	K08583//calpain, small subunit 1	gi|355703465|gb|EHH29956.1|//hypothetical protein EGK_10516 [Macaca mulatta];gi|982315456|ref|XP_015297078.1|//PREDICTED: calpain small subunit 1 isoform X3 [Macaca fascicularis];gi|4502565|ref|NP_001740.1|//calpain small subunit 1 isoform 1 [Homo sapiens];gi|15080279|gb|AAH11903.1|//CAPNS1 protein [Homo sapiens];gi|768011361|ref|XP_011525661.1|//PREDICTED: calpain small subunit 1 isoform X2 [Hom…
ENSG00000185624.14	BGI_novel_T017202,BGI_novel_T017203,BGI_novel_T017204,BGI_novel_T017205,BGI_novel_T017206,BGI_novel_T017207,BGI_novel_T017208,BGI_novel_T017209,BGI_novel_T017210,BGI_novel_T017211,BGI_novel_T017212,BGI_novel_T017213,BGI_novel_T017214,BGI_novel_T017215,ENST00000331483.8,ENST00000415593.5,ENST00000439918.6,ENST00000466567.2,ENST00000467086.5,ENST00000471535.1,ENST00000472244.5,ENST00000473021.1,ENS…	295.85	239.16	264.52	172.51	185.37	159.05	P4HB	GO:0043231//intracellular membrane-bounded organelle;GO:0016020//membrane;GO:0070062//extracellular exosome;GO:0005788//endoplasmic reticulum lumen;GO:0009897//external side of plasma membrane;GO:0005925//focal adhesion;GO:0044432//endoplasmic reticulum part;GO:0016222//procollagen-proline 4-dioxygenase complex;GO:0042470//melanosome;GO:0005793//endoplasmic reticulum-Golgi intermediate compartmen…	GO:0015036//disulfide oxidoreductase activity;GO:0044822//poly(A) RNA binding;GO:0016853//isomerase activity;GO:0046982//protein heterodimerization activity;GO:0005488//binding;GO:0019798//procollagen-proline dioxygenase activity;GO:0046983//protein dimerization activity;GO:0005515//protein binding;GO:0005178//integrin binding;GO:0004656//procollagen-proline 4-dioxygenase activity;GO:0003756//pro…	GO:0071456//cellular response to hypoxia;GO:0006457//protein folding;GO:1902175//regulation of oxidative stress-induced intrinsic apoptotic signaling pathway;GO:0018401//peptidyl-proline hydroxylation to 4-hydroxy-L-proline;GO:0034976//response to endoplasmic reticulum stress;GO:0055114//oxidation-reduction process;GO:0046598//positive regulation of viral entry into host cell;GO:0045454//cell red…	K09580//protein disulfide-isomerase A1 [EC:5.3.4.1]	gi|211828150|gb|AAH14504.2|//P4HB protein, partial [Homo sapiens];gi|194386068|dbj|BAG59598.1|//unnamed protein product [Homo sapiens];gi|20070125|ref|NP_000909.2|//protein disulfide-isomerase precursor [Homo sapiens];gi|148878430|gb|AAI46272.1|//P4HB protein [Bos taurus];gi|119610102|gb|EAW89696.1|//procollagen-proline, 2-oxoglutarate 4-dioxygenase (proline 4-hydroxylase), beta polypeptide, isof…
ENSG00000123349.13	BGI_novel_T008135,BGI_novel_T008136,ENST00000243040.10,ENST00000334478.8,ENST00000351500.7,ENST00000547130.5,ENST00000547228.1,ENST00000548984.1,ENST00000549759.1,ENST00000549995.1,ENST00000550069.1,ENST00000550513.1,ENST00000550846.5,ENST00000550880.5,ENST00000550964.5,ENST00000551018.5,ENST00000551223.5,ENST00000552341.5,ENST00000552548.5,ENST00000552742.5,ENST00000553171.1,ENST00000628881.1	295.72	267.69	257.54	240.79	234.03	241.77	PFDN5	GO:0005856//cytoskeleton;GO:0043231//intracellular membrane-bounded organelle;GO:0043234//protein complex;GO:0044444//cytoplasmic part	GO:0005515//protein binding;GO:0003712//transcription cofactor activity	GO:0044267//cellular protein metabolic process;GO:0006458//'de novo' protein folding;GO:0048523//negative regulation of cellular process;GO:0030178//negative regulation of Wnt signaling pathway;GO:0051084//'de novo' posttranslational protein folding;GO:0048856//anatomical structure development	K04797//prefoldin alpha subunit	gi|914907578|ref|XP_013213967.1|//PREDICTED: prefoldin subunit 5 isoform X2 [Ictidomys tridecemlineatus];gi|119617092|gb|EAW96686.1|//prefoldin subunit 5, isoform CRA_d [Homo sapiens];gi|817280419|ref|XP_012310343.1|//PREDICTED: uncharacterized protein LOC105719020 [Aotus nancymaae];gi|431921626|gb|ELK18978.1|//Prefoldin subunit 5 [Pteropus alecto];gi|635065615|ref|XP_008001599.1|//PREDICTED: pre…
ENSG00000139219.17	BGI_novel_T007837,ENST00000337299.6,ENST00000380518.7,ENST00000465743.2,ENST00000466884.1,ENST00000474996.6,ENST00000483376.1,ENST00000490609.1,ENST00000493991.5,ENST00000546974.1	294.48	311.27	274	237.62	216.75	97.23	COL2A1	GO:0005583//fibrillar collagen trimer;GO:0031012//extracellular matrix;GO:0005788//endoplasmic reticulum lumen;GO:0005615//extracellular space;GO:0005585//collagen type II trimer;GO:0005604//basement membrane	GO:0048407//platelet-derived growth factor binding;GO:0005201//extracellular matrix structural constituent;GO:0030020//extracellular matrix structural constituent conferring tensile strength;GO:0046872//metal ion binding;GO:0042802//identical protein binding;GO:0019838//growth factor binding	GO:0060272//embryonic skeletal joint morphogenesis;GO:0030199//collagen fibril organization;GO:0051216//cartilage development;GO:0007601//visual perception;GO:0042472//inner ear morphogenesis;GO:0001502//cartilage condensation;GO:0030903//notochord development;GO:0002062//chondrocyte differentiation;GO:0048704//embryonic skeletal system morphogenesis;GO:0030198//extracellular matrix organization;…	K19719//collagen, type II, alpha	gi|521032875|gb|EPQ14660.1|//Collagen alpha-5(VI) chain [Myotis brandtii];gi|390467239|ref|XP_003733733.1|//PREDICTED: LOW QUALITY PROTEIN: collagen alpha-1(II) chain [Callithrix jacchus];gi|426372311|ref|XP_004053069.1|//PREDICTED: collagen alpha-1(II) chain isoform 1 [Gorilla gorilla gorilla];gi|355786042|gb|EHH66225.1|//Alpha-1 type II collagen [Macaca fascicularis];gi|450394|gb|AAC41772.1|//a…
ENSG00000104408.9	BGI_novel_T031083,BGI_novel_T031084,BGI_novel_T031085,BGI_novel_T034352,BGI_novel_T034353,BGI_novel_T034354,BGI_novel_T034355,BGI_novel_T034356,BGI_novel_T034357,BGI_novel_T034358,BGI_novel_T034359,BGI_novel_T034360,BGI_novel_T034361,ENST00000220849.9,ENST00000518100.5,ENST00000518345.1,ENST00000518442.5,ENST00000518634.1,ENST00000519030.5,ENST00000519413.1,ENST00000519517.5,ENST00000519627.1,ENS…	289.45	261.71	250.73	249.45	230.36	267.82	EIF3E	GO:0016020//membrane;GO:0070062//extracellular exosome;GO:0016605//PML body;GO:0000785//chromatin;GO:0016282//eukaryotic 43S preinitiation complex;GO:0016604//nuclear body;GO:0043234//protein complex;GO:0005829//cytosol;GO:0033290//eukaryotic 48S preinitiation complex;GO:0044444//cytoplasmic part;GO:0005852//eukaryotic translation initiation factor 3 complex;GO:0044427//chromosomal part	GO:0008135//translation factor activity, RNA binding;GO:0003743//translation initiation factor activity;GO:0005515//protein binding;GO:0044822//poly(A) RNA binding;GO:0047485//protein N-terminus binding	GO:0045947//negative regulation of translational initiation;GO:0006446//regulation of translational initiation;GO:0006412//translation;GO:0000184//nuclear-transcribed mRNA catabolic process, nonsense-mediated decay;GO:0000956//nuclear-transcribed mRNA catabolic process;GO:0001731//formation of translation preinitiation complex	K03250//translation initiation factor 3 subunit E	gi|795615923|ref|XP_011729830.1|//PREDICTED: eukaryotic translation initiation factor 3 subunit E isoform X1 [Macaca nemestrina];gi|987926417|ref|XP_006753964.2|//PREDICTED: eukaryotic translation initiation factor 3 subunit E [Myotis davidii];gi|694928015|ref|XP_009454078.1|//PREDICTED: LOW QUALITY PROTEIN: eukaryotic translation initiation factor 3 subunit E [Pan troglodytes];gi|821016946|ref|X…
ENSG00000170144.20	BGI_novel_T022233,ENST00000392524.6,ENST00000411529.6,ENST00000432457.2,ENST00000435711.5,ENST00000483137.1	289.03	332.74	283.69	309.45	297.18	308.21	HNRNPA3	GO:0031981//nuclear lumen;GO:0005654//nucleoplasm;GO:0005681//spliceosomal complex;GO:1990124//messenger ribonucleoprotein complex;GO:0005737//cytoplasm;GO:0035770//ribonucleoprotein granule;GO:0071013//catalytic step 2 spliceosome;GO:0043005//neuron projection	GO:0003723//RNA binding;GO:0003729//mRNA binding;GO:0005515//protein binding;GO:0051032//nucleic acid transmembrane transporter activity;GO:0000166//nucleotide binding;GO:0051033//RNA transmembrane transporter activity	GO:0006396//RNA processing;GO:0050658//RNA transport;GO:0000398//mRNA splicing, via spliceosome;GO:0000377//RNA splicing, via transesterification reactions with bulged adenosine as nucleophile;GO:0051028//mRNA transport	K12741//heterogeneous nuclear ribonucleoprotein A1/A3	gi|585645604|ref|XP_006882199.1|//PREDICTED: heterogeneous nuclear ribonucleoprotein A3-like [Elephantulus edwardii];gi|928173681|ref|XP_013963926.1|//PREDICTED: LOW QUALITY PROTEIN: heterogeneous nuclear ribonucleoprotein A3-like [Canis lupus familiaris];gi|34740329|ref|NP_919223.1|//heterogeneous nuclear ribonucleoprotein A3 [Homo sapiens];gi|148673673|gb|EDL05620.1|//mCG50656 [Mus musculus]
ENSG00000163931.15	BGI_novel_T026046,BGI_novel_T026047,BGI_novel_T026048,BGI_novel_T026049,BGI_novel_T026050,ENST00000296289.10,ENST00000423516.5,ENST00000423525.6,ENST00000450814.6,ENST00000460243.1,ENST00000460343.5,ENST00000461139.5,ENST00000462138.5,ENST00000466765.1,ENST00000469678.1,ENST00000472528.5,ENST00000483706.1,ENST00000487660.1,ENST00000494523.2	286.2	338.79	259.79	348.82	330.29	305.48	TKT	GO:0070062//extracellular exosome;GO:0005654//nucleoplasm;GO:0005887//integral component of plasma membrane;GO:0005925//focal adhesion;GO:0005829//cytosol;GO:0043209//myelin sheath;GO:0005777//peroxisome;GO:0044444//cytoplasmic part	GO:0005524//ATP binding;GO:0038062//protein tyrosine kinase collagen receptor activity;GO:0042803//protein homodimerization activity;GO:0016744//transferase activity, transferring aldehyde or ketonic groups;GO:0046872//metal ion binding;GO:0043169//cation binding;GO:0005518//collagen binding;GO:0048037//cofactor binding;GO:0004802//transketolase activity	GO:0010763//positive regulation of fibroblast migration;GO:0005999//xylulose biosynthetic process;GO:0040008//regulation of growth;GO:0030199//collagen fibril organization;GO:0030500//regulation of bone mineralization;GO:0051091//positive regulation of sequence-specific DNA binding transcription factor activity;GO:0009052//pentose-phosphate shunt, non-oxidative branch;GO:0045860//positive regulat…	K00615//transketolase [EC:2.2.1.1]	gi|984116566|ref|XP_015349916.1|//PREDICTED: transketolase isoform X2 [Marmota marmota marmota];gi|817291387|ref|XP_012316024.1|//PREDICTED: transketolase [Aotus nancymaae];gi|194373693|dbj|BAG56942.1|//unnamed protein product [Homo sapiens];gi|4507521|ref|NP_001055.1|//transketolase isoform 1 [Homo sapiens];gi|38013966|gb|AAH24026.2|//TKT protein, partial [Homo sapiens];gi|384475521|ref|NP_00124…
ENSG00000142657.20	BGI_novel_T000354,BGI_novel_T000355,BGI_novel_T000356,ENST00000270776.12,ENST00000460189.1,ENST00000465632.5,ENST00000477958.5,ENST00000483936.5,ENST00000487775.1,ENST00000491493.5,ENST00000493288.1,ENST00000496718.1,ENST00000498356.1	285.6	310.11	247.77	236.98	239.73	221.08	PGD	GO:0070062//extracellular exosome;GO:0005634//nucleus;GO:0005829//cytosol;GO:0044444//cytoplasmic part	GO:0016616//oxidoreductase activity, acting on the CH-OH group of donors, NAD or NADP as acceptor;GO:0004616//phosphogluconate dehydrogenase (decarboxylating) activity;GO:0000166//nucleotide binding;GO:0005488//binding;GO:0016491//oxidoreductase activity	GO:0019322//pentose biosynthetic process;GO:0006098//pentose-phosphate shunt;GO:0008152//metabolic process;GO:0019521//D-gluconate metabolic process;GO:0019321//pentose metabolic process;GO:0009051//pentose-phosphate shunt, oxidative branch;GO:0055114//oxidation-reduction process	K00033//6-phosphogluconate dehydrogenase [EC:1.1.1.44 1.1.1.343]	gi|675767622|ref|XP_008973882.1|//PREDICTED: 6-phosphogluconate dehydrogenase, decarboxylating isoform X1 [Pan paniscus];gi|826345113|ref|XP_012517953.1|//PREDICTED: 6-phosphogluconate dehydrogenase, decarboxylating [Propithecus coquereli];gi|751130505|ref|NP_001291380.1|//6-phosphogluconate dehydrogenase, decarboxylating isoform 2 [Homo sapiens];gi|259045645|pdb|2JKV|A//Chain A, Structure Of Hum…
ENSG00000170421.12	BGI_novel_T008079,BGI_novel_T008080,BGI_novel_T008081,BGI_novel_T008082,ENST00000293308.11,ENST00000546542.1,ENST00000546583.5,ENST00000546826.5,ENST00000546897.5,ENST00000546900.1,ENST00000546921.1,ENST00000547031.5,ENST00000547176.3,ENST00000548998.5,ENST00000549176.1,ENST00000549198.1,ENST00000550170.5,ENST00000551318.1,ENST00000552150.5,ENST00000552551.5,ENST00000619952.2	284.49	89.95	176.75	57.4	18.35	26.48	KRT8	GO:0070062//extracellular exosome;GO:0005815//microtubule organizing center;GO:0005654//nucleoplasm;GO:0043034//costamere;GO:0005813//centrosome;GO:0005882//intermediate filament;GO:0016363//nuclear matrix;GO:0044446//intracellular organelle part;GO:0034399//nuclear periphery;GO:0030018//Z disc;GO:0005911//cell-cell junction;GO:0042383//sarcolemma;GO:0045095//keratin filament;GO:0016010//dystroph…	GO:0097110//scaffold protein binding;GO:0005198//structural molecule activity;GO:0005488//binding;GO:0032403//protein complex binding	GO:0032502//developmental process;GO:0097284//hepatocyte apoptotic process;GO:0097191//extrinsic apoptotic signaling pathway;GO:0045214//sarcomere organization;GO:0006996//organelle organization;GO:0016032//viral process;GO:0006915//apoptotic process;GO:0051599//response to hydrostatic pressure;GO:0043001//Golgi to plasma membrane protein transport;GO:0060706//cell differentiation involved in emb…	K17985//activating molecule in BECN1-regulated autophagy protein 1;K07605//type II keratin, basic;K12025//tripartite motif-containing protein 52;K07604//type I keratin, acidic	gi|181573|gb|AAA35763.1|//cytokeratin 8 [Homo sapiens];gi|372466572|ref|NP_001243211.1|//keratin, type II cytoskeletal 8 isoform 1 [Homo sapiens];gi|119617057|gb|EAW96651.1|//keratin 8, isoform CRA_a [Homo sapiens];gi|62913980|gb|AAH11373.2|//KRT8 protein, partial [Homo sapiens];gi|355755786|gb|EHH59533.1|//hypothetical protein EGM_09670, partial [Macaca fascicularis];gi|119617060|gb|EAW96654.1|/…
ENSG00000184897.5	ENST00000333762.5	280.72	339.19	283.46	406.14	381.24	481.95	H1FX	GO:0000785//chromatin	GO:0003676//nucleic acid binding	GO:0034728//nucleosome organization	K11275//histone H1/5	gi|332817864|ref|XP_003310048.1|//PREDICTED: histone H1x [Pan troglodytes]
ENSG00000149257.13	BGI_novel_T006423,BGI_novel_T006424,BGI_novel_T006425,BGI_novel_T006426,BGI_novel_T006427,ENST00000358171.7,ENST00000524558.5,ENST00000525492.5,ENST00000525611.5,ENST00000525876.1,ENST00000526242.1,ENST00000526397.5,ENST00000526638.1,ENST00000528760.1,ENST00000528990.1,ENST00000529643.1,ENST00000530284.5,ENST00000532356.5,ENST00000533449.5,ENST00000533603.5	279.91	263.65	309.38	140.86	150.77	172.9	SERPINH1	GO:0070062//extracellular exosome;GO:0005788//endoplasmic reticulum lumen;GO:0005783//endoplasmic reticulum;GO:0005615//extracellular space;GO:0044432//endoplasmic reticulum part;GO:0005793//endoplasmic reticulum-Golgi intermediate compartment;GO:0045121//membrane raft;GO:0005581//collagen trimer	GO:0005515//protein binding;GO:0005518//collagen binding;GO:0004867//serine-type endopeptidase inhibitor activity;GO:0044822//poly(A) RNA binding;GO:0051082//unfolded protein binding;GO:0004866//endopeptidase inhibitor activity	GO:0010466//negative regulation of peptidase activity;GO:0006986//response to unfolded protein;GO:0010951//negative regulation of endopeptidase activity;GO:0006950//response to stress;GO:0030199//collagen fibril organization;GO:0032964//collagen biosynthetic process;GO:0006508//proteolysis;GO:0003433//chondrocyte development involved in endochondral bone morphogenesis;GO:0051604//protein maturati…	K09501//serpin peptidase inhibitor, clade H, member 1	gi|635016454|ref|XP_008018373.1|//PREDICTED: serpin H1 isoform X1 [Chlorocebus sabaeus];gi|545222528|ref|XP_005612091.1|//PREDICTED: serpin H1 [Equus caballus];gi|32454741|ref|NP_001226.2|//serpin H1 precursor [Homo sapiens];gi|197097902|ref|NP_001125445.1|//serpin H1 precursor [Pongo abelii]
ENSG00000111775.2	ENST00000229379.2,ENST00000549525.1,ENST00000550009.1	278.53	275.31	231.45	214.2	213.63	198.84	COX6A1	GO:0005746//mitochondrial respiratory chain	GO:0015002//heme-copper terminal oxidase activity	GO:0022900//electron transport chain	K02266//cytochrome c oxidase subunit 6a	gi|119618596|gb|EAW98190.1|//cytochrome c oxidase subunit VIa polypeptide 1, isoform CRA_a [Homo sapiens];gi|351705921|gb|EHB08840.1|//Cytochrome c oxidase subunit 6A1, mitochondrial [Heterocephalus glaber]
ENSG00000167004.12	BGI_novel_T011902,ENST00000300289.9,ENST00000434494.5,ENST00000446523.5,ENST00000455250.1,ENST00000469684.1,ENST00000497349.1	278	293.18	330.13	223.95	232	226.06	PDIA3	GO:0070062//extracellular exosome;GO:0005788//endoplasmic reticulum lumen;GO:0005634//nucleus;GO:0009986//cell surface;GO:0005925//focal adhesion;GO:0044432//endoplasmic reticulum part;GO:0043209//myelin sheath;GO:0042470//melanosome;GO:0048770//pigment granule	GO:0004175//endopeptidase activity;GO:0015036//disulfide oxidoreductase activity;GO:0044822//poly(A) RNA binding;GO:0016853//isomerase activity;GO:0005488//binding;GO:0004629//phospholipase C activity;GO:0004620//phospholipase activity;GO:0005515//protein binding;GO:0004197//cysteine-type endopeptidase activity;GO:0003756//protein disulfide isomerase activity;GO:0016862//intramolecular oxidoreduc…	GO:0034976//response to endoplasmic reticulum stress;GO:0055114//oxidation-reduction process;GO:0006621//protein retention in ER lumen;GO:0045454//cell redox homeostasis;GO:0002474//antigen processing and presentation of peptide antigen via MHC class I;GO:0018904//ether metabolic process;GO:0019725//cellular homeostasis;GO:0034975//protein folding in endoplasmic reticulum;GO:0023052//signaling;GO…	K08056//protein disulfide isomerase family A, member 3 [EC:5.3.4.1]	gi|21361657|ref|NP_005304.3|//protein disulfide-isomerase A3 precursor [Homo sapiens];gi|795266295|ref|XP_011920503.1|//PREDICTED: LOW QUALITY PROTEIN: protein disulfide-isomerase A3 [Cercocebus atys];gi|444738495|emb|CCQ43313.1|//alternative protein PDIA3 [Homo sapiens];gi|119597641|gb|EAW77235.1|//protein disulfide isomerase family A, member 3, isoform CRA_b [Homo sapiens];gi|471392988|ref|XP_0…
ENSG00000104960.15	BGI_novel_T020124,BGI_novel_T020125,BGI_novel_T020126,ENST00000391842.5,ENST00000594151.5,ENST00000594165.5,ENST00000594640.1,ENST00000595934.1,ENST00000596095.1,ENST00000596424.1,ENST00000597730.1,ENST00000597793.5,ENST00000598325.5,ENST00000598632.5,ENST00000599732.5,ENST00000600105.5,ENST00000600603.5,ENST00000600793.1,ENST00000601093.5,ENST00000601501.5,ENST00000601612.5,ENST00000601638.5,ENS…	277.12	254.89	216.76	259.23	262.25	267.78	PTOV1	GO:0016020//membrane;GO:0043231//intracellular membrane-bounded organelle;GO:0044424//intracellular part;GO:0005634//nucleus;GO:0044444//cytoplasmic part;GO:0005886//plasma membrane;GO:0048471//perinuclear region of cytoplasm	NA	GO:0006355//regulation of transcription, DNA-templated;GO:0006351//transcription, DNA-templated	K15168//mediator of RNA polymerase II transcription subunit 25	gi|884887119|ref|XP_013003154.1|//PREDICTED: LOW QUALITY PROTEIN: prostate tumor-overexpressed gene 1 protein [Cavia porcellus];gi|7512901|pir||T08768//hypothetical protein DKFZp586I111.1 - human (fragment);gi|768009614|ref|XP_011525339.1|//PREDICTED: prostate tumor-overexpressed gene 1 protein isoform X7 [Homo sapiens];gi|426389723|ref|XP_004061269.1|//PREDICTED: prostate tumor-overexpressed gen…
ENSG00000152661.7	ENST00000282561.3	272.59	471.53	315.35	238.53	82.91	86.03	GJA1	GO:0005921//gap junction;GO:0005770//late endosome;GO:0005913//cell-cell adherens junction;GO:0016021//integral component of membrane;GO:0031966//mitochondrial membrane;GO:0000139//Golgi membrane;GO:0000323//lytic vacuole	GO:0019904//protein domain specific binding;GO:0060089//molecular transducer activity;GO:0022829//wide pore channel activity;GO:0022891//substrate-specific transmembrane transporter activity	GO:0007043//cell-cell junction assembly;GO:0016477//cell migration;GO:0003012//muscle system process;GO:0002064//epithelial cell development;GO:0003143//embryonic heart tube morphogenesis;GO:0042246//tissue regeneration;GO:0043009//chordate embryonic development;GO:0009628//response to abiotic stimulus;GO:0008283//cell proliferation;GO:0015868//purine ribonucleotide transport;GO:0016202//regulati…	K07372//gap junction protein, alpha 1	gi|795169241|ref|XP_011798343.1|//PREDICTED: LOW QUALITY PROTEIN: gap junction alpha-1 protein [Colobus angolensis palliatus]
ENSG00000126432.13	ENST00000265462.8,ENST00000347941.4,ENST00000352435.8	272.22	241.43	204.72	176.08	171.78	175.65	PRDX5	GO:0042579//microbody	GO:0016209//antioxidant activity;GO:0016705//oxidoreductase activity, acting on paired donors, with incorporation or reduction of molecular oxygen;GO:0004869//cysteine-type endopeptidase inhibitor activity	GO:0019725//cellular homeostasis;GO:0008152//metabolic process;GO:0006952//defense response;GO:0000302//response to reactive oxygen species;GO:0006915//apoptotic process	K11187//peroxiredoxin 5, atypical 2-Cys peroxiredoxin [EC:1.11.1.15]	gi|32455262|ref|NP_857635.1|//peroxiredoxin-5, mitochondrial isoform c precursor [Homo sapiens];gi|317373539|sp|P30044.4|PRDX5_HUMAN//RecName: Full=Peroxiredoxin-5, mitochondrial; AltName: Full=Alu corepressor 1; AltName: Full=Antioxidant enzyme B166; Short=AOEB166; AltName: Full=Liver tissue 2D-page spot 71B; AltName: Full=PLP; AltName: Full=Peroxiredoxin V; Short=Prx-V; AltName: Full=Peroxisoma…
ENSG00000198786.2	ENST00000361567.2	272.09	243.96	304.11	374.68	727.38	547.37	MT-ND5	NA	NA	NA	K03883//NADH-ubiquinone oxidoreductase chain 5 [EC:1.6.5.3]	gi|397182131|gb|AFO26771.1|//NADH dehydrogenase subunit 5 (mitochondrion) [Homo sapiens]
ENSG00000274950.4	ENST00000610850.1,ENST00000611511.4,ENST00000611921.4,ENST00000614070.4,ENST00000615859.4,ENST00000616290.4,ENST00000616298.4,ENST00000616536.4,ENST00000616877.3,ENST00000617485.4,ENST00000618690.4,ENST00000619600.1,ENST00000620540.4,ENST00000621749.4,ENST00000628741.1	271.21	281.95	202.07	225.69	211.41	223.78	RPS9	GO:0031981//nuclear lumen;GO:0015935//small ribosomal subunit	GO:0003723//RNA binding;GO:0005198//structural molecule activity	GO:0031016//pancreas development;GO:0019080//viral gene expression;GO:0008283//cell proliferation;GO:0006412//translation	K02997//small subunit ribosomal protein S9e	gi|119592620|gb|EAW72214.1|//ribosomal protein S9, isoform CRA_e [Homo sapiens];gi|742078572|ref|XP_010839411.1|//PREDICTED: 40S ribosomal protein S9-like [Bison bison bison];gi|545487328|ref|XP_533590.3|//PREDICTED: 40S ribosomal protein S9 [Canis lupus familiaris];gi|431917236|gb|ELK16780.1|//tRNA-splicing endonuclease subunit Sen34 [Pteropus alecto];gi|119592618|gb|EAW72212.1|//ribosomal prote…
ENSG00000147140.15	BGI_novel_T036547,BGI_novel_T036548,BGI_novel_T036549,ENST00000276079.12,ENST00000373841.5,ENST00000373856.7,ENST00000413858.5,ENST00000418921.1,ENST00000420903.5,ENST00000450092.5,ENST00000454976.1,ENST00000471419.6,ENST00000472185.1,ENST00000473525.1,ENST00000474431.5,ENST00000486613.6,ENST00000490044.5,ENST00000535149.5	270.52	311.04	285.63	370.11	380.74	405.28	NONO	GO:0043231//intracellular membrane-bounded organelle;GO:0090575//RNA polymerase II transcription factor complex;GO:0016020//membrane;GO:0016607//nuclear speck;GO:0016363//nuclear matrix;GO:0042382//paraspeckles;GO:0031981//nuclear lumen;GO:0005730//nucleolus;GO:0034399//nuclear periphery;GO:0016604//nuclear body	GO:0044822//poly(A) RNA binding;GO:0042802//identical protein binding;GO:0046914//transition metal ion binding;GO:0000976//transcription regulatory region sequence-specific DNA binding;GO:0003676//nucleic acid binding;GO:0005515//protein binding;GO:0000166//nucleotide binding;GO:0003682//chromatin binding;GO:0000980//RNA polymerase II distal enhancer sequence-specific DNA binding;GO:0001047//core…	GO:0006396//RNA processing;GO:0033554//cellular response to stress;GO:0006355//regulation of transcription, DNA-templated;GO:0006259//DNA metabolic process;GO:0045892//negative regulation of transcription, DNA-templated;GO:0006397//mRNA processing;GO:0007623//circadian rhythm;GO:0000398//mRNA splicing, via spliceosome;GO:0006281//DNA repair;GO:1903377//negative regulation of oxidative stress-indu…	K09228//KRAB domain-containing zinc finger protein;K13214//non-POU domain-containing octamer-binding protein;K15410//elongation factor 1-delta	gi|667256158|ref|XP_008565775.1|//PREDICTED: non-POU domain-containing octamer-binding protein isoform X2 [Galeopterus variegatus];gi|426396365|ref|XP_004065438.1|//PREDICTED: LOW QUALITY PROTEIN: non-POU domain-containing octamer-binding protein [Gorilla gorilla gorilla];gi|74141990|dbj|BAE41058.1|//unnamed protein product [Mus musculus];gi|671039325|ref|XP_008710471.1|//PREDICTED: non-POU domai…
ENSG00000188612.11	ENST00000314523.7,ENST00000420826.6,ENST00000578238.2	264.94	293.29	249.15	276.15	243.66	269.34	SUMO2	GO:0043231//intracellular membrane-bounded organelle	GO:0019787//ubiquitin-like protein transferase activity;GO:0019899//enzyme binding	GO:0008104//protein localization;GO:0032446//protein modification by small protein conjugation;GO:0031331//positive regulation of cellular catabolic process	K12160//small ubiquitin-related modifier	gi|829944637|ref|XP_012598516.1|//PREDICTED: uncharacterized protein LOC105859346 [Microcebus murinus];gi|148702553|gb|EDL34500.1|//mCG146065, partial [Mus musculus];gi|640817026|ref|XP_008065337.1|//PREDICTED: small ubiquitin-related modifier 2-like [Tarsius syrichta]
ENSG00000117450.13	BGI_novel_T001280,BGI_novel_T001281,ENST00000262746.5,ENST00000319248.12,ENST00000372079.1,ENST00000424390.1,ENST00000447184.5,ENST00000483583.1	264.81	305.89	243.16	226.34	219.94	198.53	PRDX1	GO:0048770//pigment granule	GO:0016705//oxidoreductase activity, acting on paired donors, with incorporation or reduction of molecular oxygen;GO:0004601//peroxidase activity;GO:0005488//binding	GO:0019725//cellular homeostasis;GO:0042743//hydrogen peroxide metabolic process;GO:0048731//system development	K13279//peroxiredoxin 1 [EC:1.11.1.15]	gi|521035307|gb|EPQ17089.1|//Peroxiredoxin-1 [Myotis brandtii];gi|795270732|ref|XP_011857274.1|//PREDICTED: peroxiredoxin-1 isoform X1 [Mandrillus leucophaeus];gi|470617489|ref|XP_004317531.1|//PREDICTED: peroxiredoxin-1-like [Tursiops truncatus]
ENSG00000099622.13	BGI_novel_T017995,BGI_novel_T017996,BGI_novel_T017997,BGI_novel_T017998,BGI_novel_T017999,BGI_novel_T018000,BGI_novel_T018001,BGI_novel_T018002,ENST00000320936.9,ENST00000413636.6,ENST00000444172.6,ENST00000585630.5,ENST00000585913.5,ENST00000585914.5,ENST00000586472.5,ENST00000586548.5,ENST00000586555.2,ENST00000586636.5,ENST00000586773.5,ENST00000587169.5,ENST00000587323.5,ENST00000587896.5,ENS…	263.1	210.8	206.31	231.82	201.52	191.47	CIRBP	GO:0043231//intracellular membrane-bounded organelle;GO:0031981//nuclear lumen;GO:0010494//cytoplasmic stress granule;GO:0005634//nucleus;GO:0005654//nucleoplasm;GO:0005730//nucleolus;GO:0030529//intracellular ribonucleoprotein complex	GO:0003729//mRNA binding;GO:0070181//small ribosomal subunit rRNA binding;GO:0005515//protein binding;GO:0000166//nucleotide binding;GO:0045182//translation regulator activity;GO:0030371//translation repressor activity;GO:0003730//mRNA 3'-UTR binding;GO:0019843//rRNA binding	GO:0034063//stress granule assembly;GO:0009409//response to cold;GO:0009411//response to UV;GO:0006950//response to stress;GO:0022618//ribonucleoprotein complex assembly;GO:0009416//response to light stimulus;GO:0045727//positive regulation of translation;GO:0017148//negative regulation of translation;GO:0006412//translation;GO:0043488//regulation of mRNA stability;GO:0048255//mRNA stabilization	K13195//cold-inducible RNA-binding protein	gi|194385376|dbj|BAG65065.1|//unnamed protein product [Homo sapiens];gi|194385818|dbj|BAG65284.1|//unnamed protein product [Homo sapiens];gi|664806037|ref|NP_001287758.1|//cold-inducible RNA-binding protein isoform 3 [Homo sapiens];gi|795278953|ref|XP_011747282.1|//PREDICTED: cold-inducible RNA-binding protein isoform X2 [Macaca nemestrina];gi|795331011|ref|XP_011819397.1|//PREDICTED: cold-induci…
ENSG00000139644.12	BGI_novel_T007948,BGI_novel_T007949,BGI_novel_T007950,BGI_novel_T007951,BGI_novel_T007952,BGI_novel_T007953,BGI_novel_T007954,BGI_novel_T007955,BGI_novel_T007956,BGI_novel_T007957,BGI_novel_T007958,BGI_novel_T007959,BGI_novel_T007960,ENST00000267115.9,ENST00000395006.8,ENST00000423828.5,ENST00000546796.5,ENST00000546885.5,ENST00000546914.5,ENST00000547013.1,ENST00000547187.5,ENST00000547798.1,ENS…	261.17	266.16	247.01	193.8	217.23	212	TMBIM6	GO:0043231//intracellular membrane-bounded organelle;GO:0031224//intrinsic component of membrane;GO:0005634//nucleus;GO:0005887//integral component of plasma membrane;GO:0016021//integral component of membrane;GO:0005789//endoplasmic reticulum membrane;GO:0031966//mitochondrial membrane	GO:0031625//ubiquitin protein ligase binding;GO:0060698//endoribonuclease inhibitor activity	GO:0030324//lung development;GO:0048232//male gamete generation;GO:1902065//response to L-glutamate;GO:0030323//respiratory tube development;GO:0007283//spermatogenesis;GO:0006915//apoptotic process;GO:0060702//negative regulation of endoribonuclease activity;GO:0051025//negative regulation of immunoglobulin secretion;GO:1990441//negative regulation of transcription from RNA polymerase II promote…	K09228//KRAB domain-containing zinc finger protein;K06890//uncharacterized protein;K14443//protein Tob/BTG	gi|820994677|ref|XP_012363837.1|//PREDICTED: bax inhibitor 1 isoform X1 [Nomascus leucogenys];gi|724933482|ref|XP_010383740.1|//PREDICTED: LOW QUALITY PROTEIN: bax inhibitor 1 [Rhinopithecus roxellana];gi|817342404|ref|XP_012296679.1|//PREDICTED: bax inhibitor 1 isoform X1 [Aotus nancymaae];gi|677534167|gb|KFQ96366.1|//Bax inhibitor 1, partial [Nipponia nippon];gi|60299985|gb|AAX18642.1|//cell gr…
ENSG00000101439.8	ENST00000376925.7,ENST00000398409.1,ENST00000398411.5	260.36	211.19	231.79	122.31	108.51	126.47	CST3	GO:0030424//axon;GO:0044297//cell body;GO:0005770//late endosome;GO:0043232//intracellular non-membrane-bounded organelle;GO:0005635//nuclear envelope;GO:0005578//proteinaceous extracellular matrix;GO:0000323//lytic vacuole	GO:0004866//endopeptidase inhibitor activity;GO:0019899//enzyme binding	GO:0035272//exocrine system development;GO:0010941//regulation of cell death;GO:0034614//cellular response to reactive oxygen species;GO:0006275//regulation of DNA replication;GO:0043627//response to estrogen;GO:0034104//negative regulation of tissue remodeling;GO:0008406//gonad development;GO:0008283//cell proliferation;GO:0022410//circadian sleep/wake cycle process;GO:0010605//negative regulati…	K13899//cystatin-C	gi|181387|gb|AAA52164.1|//cystatin C [Homo sapiens]
ENSG00000196924.14	BGI_novel_T037098,BGI_novel_T037099,BGI_novel_T037100,BGI_novel_T037101,ENST00000344736.8,ENST00000360319.8,ENST00000369850.7,ENST00000369856.7,ENST00000415241.1,ENST00000420627.5,ENST00000422373.5,ENST00000438732.2,ENST00000444578.1,ENST00000462590.1,ENST00000465144.1,ENST00000466319.1,ENST00000466325.1,ENST00000474072.1,ENST00000474358.5,ENST00000490936.5,ENST00000498411.1,ENST00000498491.5,ENS…	259.92	194.12	218.84	208.91	211.96	189.72	FLNA	GO:0043229//intracellular organelle;GO:0016020//membrane;GO:0043025//neuronal cell body;GO:0030863//cortical cytoskeleton;GO:0005730//nucleolus;GO:0005829//cytosol;GO:0005911//cell-cell junction;GO:0005886//plasma membrane;GO:0005856//cytoskeleton;GO:0031523//Myb complex;GO:0070062//extracellular exosome;GO:0043231//intracellular membrane-bounded organelle;GO:0005925//focal adhesion;GO:0097440//a…	GO:0051015//actin filament binding;GO:0017048//Rho GTPase binding;GO:0048365//Rac GTPase binding;GO:0019901//protein kinase binding;GO:0034988//Fc-gamma receptor I complex binding;GO:0019900//kinase binding;GO:0004871//signal transducer activity;GO:0017160//Ral GTPase binding;GO:0044822//poly(A) RNA binding;GO:0031852//mu-type opioid receptor binding;GO:0060089//molecular transducer activity;GO:0…	GO:0046907//intracellular transport;GO:0034329//cell junction assembly;GO:0065008//regulation of biological quality;GO:0043433//negative regulation of sequence-specific DNA binding transcription factor activity;GO:0042177//negative regulation of protein catabolic process;GO:0007166//cell surface receptor signaling pathway;GO:0060255//regulation of macromolecule metabolic process;GO:0007172//signa…	K04437//filamin	gi|123228986|emb|CAM24325.1|//filamin, alpha [Mus musculus];gi|768039814|ref|XP_011529430.1|//PREDICTED: filamin-A isoform X2 [Homo sapiens];gi|768039826|ref|XP_011529432.1|//PREDICTED: filamin-A isoform X4 [Homo sapiens];gi|145207313|gb|AAI09290.3|//FLNA protein, partial [Homo sapiens];gi|160420317|ref|NP_001104026.1|//filamin-A isoform 2 [Homo sapiens];gi|742083027|ref|XP_010858973.1|//PREDICTE…
ENSG00000160014.16	ENST00000291295.13,ENST00000391918.6,ENST00000477244.5,ENST00000482455.5,ENST00000486500.1,ENST00000594523.5,ENST00000595072.1,ENST00000596362.1,ENST00000597743.5,ENST00000597868.5,ENST00000598871.5,ENST00000599839.5,ENST00000602169.1	259.66	275.51	249.78	221.94	227.93	219.41	CALM3	GO:0016020//membrane;GO:0031981//nuclear lumen;GO:0005815//microtubule organizing center;GO:0005819//spindle	GO:0046872//metal ion binding;GO:0005515//protein binding;GO:0008092//cytoskeletal protein binding;GO:0047485//protein N-terminus binding;GO:0019900//kinase binding;GO:0016247//channel regulator activity;GO:0019899//enzyme binding;GO:0016772//transferase activity, transferring phosphorus-containing groups	GO:0014808//release of sequestered calcium ion into cytosol by sarcoplasmic reticulum;GO:0003012//muscle system process;GO:0007169//transmembrane receptor protein tyrosine kinase signaling pathway;GO:0006807//nitrogen compound metabolic process;GO:0005977//glycogen metabolic process;GO:0010038//response to metal ion;GO:0006796//phosphate-containing compound metabolic process;GO:0007599//hemostasi…	K02183//calmodulin	gi|768349291|ref|XP_011571495.1|//PREDICTED: calmodulin [Aquila chrysaetos canadensis];gi|119577832|gb|EAW57428.1|//calmodulin 3 (phosphorylase kinase, delta), isoform CRA_d [Homo sapiens];gi|642092269|emb|CDQ81311.1|//unnamed protein product [Oncorhynchus mykiss];gi|909800137|ref|XP_013155656.1|//PREDICTED: calmodulin isoform X1 [Falco peregrinus];gi|426389328|ref|XP_004061075.1|//PREDICTED: unc…
ENSG00000169564.6	ENST00000303577.6	259.5	279.82	232.37	236.6	229.68	225.85	PCBP1	GO:0031981//nuclear lumen;GO:0032991//macromolecular complex	GO:0043566//structure-specific DNA binding;GO:0090079//translation regulator activity, nucleic acid binding	GO:0000377//RNA splicing, via transesterification reactions with bulged adenosine as nucleophile	K12889//poly(rC)-binding protein 1	gi|724828135|ref|XP_010362558.1|//PREDICTED: poly(rC)-binding protein 1 [Rhinopithecus roxellana]
ENSG00000142192.20	BGI_novel_T023998,BGI_novel_T023999,ENST00000346798.7,ENST00000348990.9,ENST00000354192.7,ENST00000357903.7,ENST00000358918.7,ENST00000359726.7,ENST00000415997.1,ENST00000439274.6,ENST00000440126.7,ENST00000448850.5,ENST00000462267.1,ENST00000463070.1,ENST00000464867.1,ENST00000466453.1,ENST00000474136.5,ENST00000491395.5,ENST00000548570.1	256.93	222.07	297.78	222.48	191.5	188.93	APP	GO:0030425//dendrite;GO:0005790//smooth endoplasmic reticulum;GO:0005615//extracellular space;GO:0051233//spindle midzone;GO:0032588//trans-Golgi network membrane;GO:0005887//integral component of plasma membrane;GO:0005911//cell-cell junction;GO:0043197//dendritic spine;GO:0005641//nuclear envelope lumen;GO:0070062//extracellular exosome;GO:1990761//growth cone lamellipodium;GO:0044304//main axo…	GO:0003677//DNA binding;GO:0005102//receptor binding;GO:0016504//peptidase activator activity;GO:0033130//acetylcholine receptor binding;GO:0070851//growth factor receptor binding;GO:0008201//heparin binding;GO:0004866//endopeptidase inhibitor activity;GO:0051425//PTB domain binding;GO:0004867//serine-type endopeptidase inhibitor activity;GO:0042802//identical protein binding;GO:0046914//transiti…	GO:0071874//cellular response to norepinephrine stimulus;GO:0001967//suckling behavior;GO:0007420//brain development;GO:0010469//regulation of receptor activity;GO:0001878//response to yeast;GO:0007215//glutamate receptor signaling pathway;GO:0010970//transport along microtubule;GO:0006915//apoptotic process;GO:0006979//response to oxidative stress;GO:0007155//cell adhesion;GO:0019732//antifungal…	K04520//amyloid beta A4 protein	gi|338720674|ref|XP_003364220.1|//PREDICTED: amyloid beta A4 protein isoform X1 [Equus caballus];gi|444646|prf||1907288A//amyloid precursor protein;gi|821124931|ref|XP_012384528.1|//PREDICTED: amyloid beta A4 protein isoform X7 [Dasypus novemcinctus];gi|741912966|ref|XP_010799228.1|//PREDICTED: amyloid beta A4 protein isoform X5 [Bos taurus];gi|119630362|gb|EAX09957.1|//amyloid beta (A4) precurso…
ENSG00000115053.15	BGI_novel_T022850,BGI_novel_T022851,BGI_novel_T022852,BGI_novel_T022853,BGI_novel_T022854,BGI_novel_T022855,ENST00000322723.8,ENST00000356936.5,ENST00000417652.5,ENST00000436894.1,ENST00000453992.5,ENST00000454824.5,ENST00000461347.5,ENST00000466274.1,ENST00000484328.1,ENST00000494618.1	256.75	297.69	283.6	385.37	339.53	348.51	NCL	GO:0070062//extracellular exosome;GO:0016020//membrane;GO:0005654//nucleoplasm;GO:0005938//cell cortex;GO:0031981//nuclear lumen;GO:0032991//macromolecular complex;GO:0009986//cell surface;GO:0001651//dense fibrillar component;GO:0001650//fibrillar center;GO:0036464//cytoplasmic ribonucleoprotein granule;GO:0044444//cytoplasmic part	GO:0035368//selenocysteine insertion sequence binding;GO:0042393//histone binding;GO:0042802//identical protein binding;GO:0042134//rRNA primary transcript binding;GO:0043236//laminin binding;GO:0042162//telomeric DNA binding;GO:0003697//single-stranded DNA binding;GO:0005515//protein binding;GO:0008022//protein C-terminus binding;GO:0000166//nucleotide binding;GO:0005509//calcium ion binding;GO:…	GO:0097421//liver regeneration;GO:0001525//angiogenesis;GO:0071222//cellular response to lipopolysaccharide;GO:0043066//negative regulation of apoptotic process;GO:0007283//spermatogenesis;GO:1901838//positive regulation of transcription of nuclear large rRNA transcript from RNA polymerase I promoter;GO:0032760//positive regulation of tumor necrosis factor production;GO:0045944//positive regulati…	K11294//nucleolin	gi|545686812|ref|NP_001270477.1|//nucleolin [Macaca fascicularis];gi|431839560|gb|ELK01357.1|//hypothetical protein PAL_GLEAN10000146 [Pteropus alecto];gi|189306|gb|AAA59954.1|//nucleolin [Homo sapiens];gi|55956788|ref|NP_005372.2|//nucleolin [Homo sapiens]
ENSG00000125743.10	BGI_novel_T019817,BGI_novel_T019818,BGI_novel_T019819,ENST00000342669.7,ENST00000391932.7,ENST00000585392.2,ENST00000587367.5,ENST00000587579.1,ENST00000588301.5,ENST00000588599.5,ENST00000590212.1	255.63	266.17	231.12	227.75	221.42	217.96	SNRPD2	GO:0031981//nuclear lumen;GO:0005681//spliceosomal complex;GO:0044444//cytoplasmic part	GO:0005488//binding	GO:0000398//mRNA splicing, via spliceosome	K11096//small nuclear ribonucleoprotein D2	gi|821023132|ref|XP_012352404.1|//PREDICTED: small nuclear ribonucleoprotein Sm D2 isoform X2 [Nomascus leucogenys];gi|759143035|ref|XP_011366377.1|//PREDICTED: small nuclear ribonucleoprotein Sm D2 [Pteropus vampyrus];gi|426389222|ref|XP_004061023.1|//PREDICTED: small nuclear ribonucleoprotein Sm D2 isoform 4 [Gorilla gorilla gorilla];gi|591344094|ref|XP_007097380.1|//PREDICTED: small nuclear ri…
ENSG00000228474.5	ENST00000429985.1,ENST00000447619.5,ENST00000456793.1	253.57	203.06	197.84	125.02	130.84	128.14	OST4	NA	NA	NA	K13355//nucleoside diphosphate-linked moiety X motif 19, mitochondrial [EC:3.6.1.-];K05128//RYK receptor-like tyrosine kinase [EC:2.7.10.1]	gi|119621053|gb|EAX00648.1|//hCG23722, partial [Homo sapiens];gi|671015515|ref|XP_008698559.1|//PREDICTED: dolichyl-diphosphooligosaccharide--protein glycosyltransferase subunit 4 [Ursus maritimus];gi|344251155|gb|EGW07259.1|//hypothetical protein I79_023735 [Cricetulus griseus]
ENSG00000106484.14	BGI_novel_T033157,BGI_novel_T033158,BGI_novel_T033159,ENST00000223215.8,ENST00000341441.9,ENST00000378576.8,ENST00000393187.5,ENST00000399874.6,ENST00000416162.6,ENST00000421001.5,ENST00000427521.5,ENST00000433159.5,ENST00000437637.5,ENST00000437945.5,ENST00000458161.2,ENST00000460590.1,ENST00000462132.5,ENST00000463263.1,ENST00000475188.1,ENST00000488093.1,ENST00000494868.1	253.27	179.74	231.37	112.34	128.47	127.28	MEST	GO:0043231//intracellular membrane-bounded organelle;GO:0031224//intrinsic component of membrane;GO:0070062//extracellular exosome;GO:0031090//organelle membrane;GO:0016021//integral component of membrane;GO:0005789//endoplasmic reticulum membrane	GO:0016787//hydrolase activity;GO:0003824//catalytic activity;GO:0005488//binding	GO:0007498//mesoderm development;GO:0019915//lipid storage;GO:0009888//tissue development;GO:0010883//regulation of lipid storage;GO:0033189//response to vitamin A	NA	gi|752382734|ref|XP_011228770.1|//PREDICTED: mesoderm-specific transcript homolog protein isoform X8 [Ailuropoda melanoleuca];gi|29294639|ref|NP_002393.2|//mesoderm-specific transcript homolog protein isoform a [Homo sapiens];gi|359806892|ref|NP_001240830.1|//mesoderm-specific transcript homolog protein isoform d precursor [Homo sapiens];gi|724899648|ref|XP_010377100.1|//PREDICTED: mesoderm-speci…
ENSG00000125835.18	ENST00000381342.6,ENST00000438552.6,ENST00000474384.2	252	319.98	209.4	294.25	311.93	267.19	SNRPB	GO:0031981//nuclear lumen;GO:0005681//spliceosomal complex;GO:0030532//small nuclear ribonucleoprotein complex;GO:0044444//cytoplasmic part	GO:0005515//protein binding	GO:0006353//DNA-templated transcription, termination;GO:0000398//mRNA splicing, via spliceosome	K11086//small nuclear ribonucleoprotein B and B'	gi|686761605|ref|XP_002830162.2|//PREDICTED: LOW QUALITY PROTEIN: small nuclear ribonucleoprotein-associated proteins B and B' [Pongo abelii];gi|5870130|gb|AAD54489.1|//small nuclear ribonucleoprotein B' [Homo sapiens]
ENSG00000142089.15	ENST00000399808.4,ENST00000526811.4,ENST00000531688.1,ENST00000602735.2	251.29	191.35	185.87	125.48	114.51	94.22	IFITM3	GO:0031224//intrinsic component of membrane	NA	GO:0002376//immune system process;GO:0006952//defense response;GO:0051707//response to other organism;GO:0019221//cytokine-mediated signaling pathway	K06566//interferon induced transmembrane protein	gi|821030858|ref|XP_012353553.1|//PREDICTED: uncharacterized protein LOC100585336 isoform X2 [Nomascus leucogenys];gi|821030856|ref|XP_012353552.1|//PREDICTED: interferon-induced transmembrane protein 3-like isoform X1 [Nomascus leucogenys]
ENSG00000136156.12	BGI_novel_T009818,ENST00000378549.5,ENST00000378565.9,ENST00000463839.2,ENST00000607866.1	250.31	205.32	245.66	151.22	143.78	128.27	ITM2B	GO:0031224//intrinsic component of membrane;GO:0043231//intracellular membrane-bounded organelle;GO:0012505//endomembrane system	GO:0005515//protein binding;GO:0032559//adenyl ribonucleotide binding	GO:0012502//induction of programmed cell death;GO:0048731//system development	K18264//integral membrane protein 2B	gi|119629196|gb|EAX08791.1|//integral membrane protein 2B, isoform CRA_c [Homo sapiens];gi|931584133|ref|XP_008962094.2|//PREDICTED: LOW QUALITY PROTEIN: integral membrane protein 2B [Pan paniscus];gi|7658295|gb|AAF66130.1|//transmembrane protein BRI [Homo sapiens]
ENSG00000154277.12	BGI_novel_T027698,BGI_novel_T027699,BGI_novel_T027700,BGI_novel_T027701,BGI_novel_T027702,BGI_novel_T027703,BGI_novel_T027704,ENST00000284440.8,ENST00000381760.8,ENST00000472501.5,ENST00000503431.5,ENST00000504818.5,ENST00000505232.5,ENST00000508768.5,ENST00000510566.1,ENST00000512419.5,ENST00000512788.1,ENST00000514764.5,ENST00000514924.5	249.1	250.74	211.25	185.86	158.09	156.71	UCHL1	GO:0016020//membrane;GO:0005737//cytoplasm;GO:0043025//neuronal cell body;GO:0031981//nuclear lumen;GO:0005829//cytosol;GO:0005886//plasma membrane;GO:0070062//extracellular exosome;GO:0005654//nucleoplasm;GO:1904115//axon cytoplasm;GO:0005622//intracellular;GO:0043209//myelin sheath;GO:0043005//neuron projection;GO:0044297//cell body;GO:0044306//neuron projection terminus;GO:0005789//endoplasmic…	GO:0004175//endopeptidase activity;GO:0004843//thiol-dependent ubiquitin-specific protease activity;GO:0008238//exopeptidase activity;GO:0031625//ubiquitin protein ligase binding;GO:0031690//adrenergic receptor binding;GO:0016874//ligase activity;GO:0043130//ubiquitin binding;GO:0016790//thiolester hydrolase activity;GO:0004197//cysteine-type endopeptidase activity;GO:0031694//alpha-2A adrenergic…	GO:0070646//protein modification by small protein removal;GO:0007412//axon target recognition;GO:0043407//negative regulation of MAP kinase activity;GO:0008344//adult locomotory behavior;GO:0048747//muscle fiber development;GO:0019941//modification-dependent protein catabolic process;GO:0043405//regulation of MAP kinase activity;GO:0006511//ubiquitin-dependent protein catabolic process;GO:0008283…	K05611//ubiquitin carboxyl-terminal hydrolase L1 [EC:3.4.19.12]	gi|821028638|ref|XP_012355209.1|//PREDICTED: ubiquitin carboxyl-terminal hydrolase isozyme L1 isoform X6 [Nomascus leucogenys];gi|635137765|ref|XP_008015745.1|//PREDICTED: ubiquitin carboxyl-terminal hydrolase isozyme L1 [Chlorocebus sabaeus];gi|507550166|ref|XP_004658893.1|//PREDICTED: ubiquitin carboxyl-terminal hydrolase isozyme L1 [Jaculus jaculus];gi|90076114|dbj|BAE87737.1|//unnamed protein…
ENSG00000173660.11	ENST00000311672.9,ENST00000460947.1,ENST00000486951.1,ENST00000489056.5,ENST00000496387.5	247.01	274.03	214.01	198.01	180.69	167.37	UQCRH	GO:0016020//membrane;GO:0044430//cytoskeletal part;GO:0044444//cytoplasmic part;GO:0005746//mitochondrial respiratory chain	GO:0005515//protein binding;GO:0008092//cytoskeletal protein binding;GO:0015078//hydrogen ion transmembrane transporter activity;GO:0019901//protein kinase binding	GO:0044087//regulation of cellular component biogenesis;GO:0022904//respiratory electron transport chain;GO:0048814//regulation of dendrite morphogenesis;GO:0051234//establishment of localization;GO:0051259//protein oligomerization	K12581//CCR4-NOT transcription complex subunit 7/8;K11447//histone demethylase [EC:1.14.11.-];K00416//ubiquinol-cytochrome c reductase subunit 6;K01064//wingless-type MMTV integration site family, member 9	gi|83627705|ref|NP_005995.2|//cytochrome b-c1 complex subunit 6, mitochondrial isoform 1 precursor [Homo sapiens];gi|119627328|gb|EAX06923.1|//ubiquinol-cytochrome c reductase hinge protein, isoform CRA_b, partial [Homo sapiens];gi|34527471|dbj|BAC85397.1|//unnamed protein product [Homo sapiens];gi|662033848|ref|NP_001284495.1|//cytochrome b-c1 complex subunit 6, mitochondrial isoform 3 precursor…
ENSG00000111678.10	BGI_novel_T007328,BGI_novel_T007329,BGI_novel_T007330,ENST00000229281.5,ENST00000537087.5,ENST00000538392.1,ENST00000540506.2,ENST00000542222.1,ENST00000544681.1,ENST00000545581.5	246.62	270.65	194.05	199.73	210.39	204.1	C12orf57	GO:0005737//cytoplasm	NA	NA	K17776//metaxin;K11447//histone demethylase [EC:1.14.11.-];K01064//wingless-type MMTV integration site family, member 9	gi|441670295|ref|XP_003273833.2|//PREDICTED: protein C10 isoform X3 [Nomascus leucogenys];gi|795107580|ref|XP_011807692.1|//PREDICTED: protein C10 isoform X1 [Colobus angolensis palliatus];gi|821033181|ref|XP_012357758.1|//PREDICTED: protein C10 isoform X1 [Nomascus leucogenys];gi|685844866|ref|NP_001288765.1|//protein C10 isoform 2 [Homo sapiens] ;gi|821033187|ref|XP_012357760.1|//PREDICTED: pro…
ENSG00000205581.10	BGI_novel_T024155,BGI_novel_T024156,BGI_novel_T024157,ENST00000288344.14,ENST00000380747.5,ENST00000380748.5,ENST00000380749.9,ENST00000419378.5,ENST00000431390.5,ENST00000436324.5,ENST00000443046.5,ENST00000463631.1,ENST00000464078.5,ENST00000471260.1,ENST00000479586.5,ENST00000482192.5,ENST00000482733.1,ENST00000485550.5,ENST00000486741.5,ENST00000489072.5,ENST00000490032.5,ENST00000491183.5,EN…	245.95	279.6	257.19	248.76	239.63	240.22	HMGN1	GO:0043229//intracellular organelle;GO:0043231//intracellular membrane-bounded organelle;GO:0005654//nucleoplasm;GO:0000785//chromatin;GO:0005737//cytoplasm;GO:0044427//chromosomal part	GO:0031492//nucleosomal DNA binding	GO:0032786//positive regulation of DNA-templated transcription, elongation;GO:0006283//transcription-coupled nucleotide-excision repair	K11299//high-mobility group nucleosome-binding domain-containing protein 1	gi|768020650|ref|XP_011527845.1|//PREDICTED: non-histone chromosomal protein HMG-14 isoform X1 [Homo sapiens];gi|955478861|ref|XP_014639732.1|//PREDICTED: uncharacterized protein LOC101394684 [Ceratotherium simum simum];gi|694980966|ref|XP_009426143.1|//PREDICTED: non-histone chromosomal protein HMG-14 isoform X2 [Pan troglodytes];gi|119630061|gb|EAX09656.1|//high-mobility group nucleosome bindin…
ENSG00000196419.12	BGI_novel_T024990,BGI_novel_T024991,BGI_novel_T024992,ENST00000359308.8,ENST00000360079.7,ENST00000402580.7,ENST00000405506.2,ENST00000405878.5,ENST00000428575.6,ENST00000464116.2,ENST00000478914.1	245.89	297.63	231.2	276.99	282.42	269.64	XRCC6	GO:0070419//nonhomologous end joining complex;GO:0043564//Ku70:Ku80 complex;GO:0016020//membrane;GO:0005654//nucleoplasm;GO:0000782//telomere cap complex;GO:0031981//nuclear lumen;GO:0043234//protein complex;GO:0005829//cytosol;GO:0005667//transcription factor complex;GO:0000783//nuclear telomere cap complex	GO:0003691//double-stranded telomeric DNA binding;GO:0005524//ATP binding;GO:0051575//5'-deoxyribose-5-phosphate lyase activity;GO:0004386//helicase activity;GO:0003690//double-stranded DNA binding;GO:0044877//macromolecular complex binding;GO:0005515//protein binding;GO:0000166//nucleotide binding;GO:0043565//sequence-specific DNA binding;GO:0016835//carbon-oxygen lyase activity;GO:0044822//poly…	GO:0097680//double-strand break repair via classical nonhomologous end joining;GO:0045892//negative regulation of transcription, DNA-templated;GO:0071481//cellular response to X-ray;GO:0032481//positive regulation of type I interferon production;GO:0075713//establishment of integrated proviral latency;GO:0006266//DNA ligation;GO:0071480//cellular response to gamma radiation;GO:0000726//non-recomb…	K10884//ATP-dependent DNA helicase 2 subunit 1	gi|931610796|ref|XP_014198821.1|//PREDICTED: X-ray repair cross-complementing protein 6 [Pan paniscus];gi|4503841|ref|NP_001460.1|//X-ray repair cross-complementing protein 6 isoform 1 [Homo sapiens];gi|931610792|ref|XP_014198820.1|//PREDICTED: X-ray repair cross-complementing protein 6-like [Pan paniscus];gi|573014819|ref|NP_001275907.1|//X-ray repair cross-complementing protein 6 isoform 3 [Hom…
ENSG00000163479.13	BGI_novel_T002447,BGI_novel_T002448,BGI_novel_T002449,ENST00000295702.8,ENST00000368311.5,ENST00000466905.4,ENST00000467041.1,ENST00000472467.1,ENST00000472898.5,ENST00000473699.5,ENST00000474377.5,ENST00000480176.5,ENST00000480567.5,ENST00000484320.6,ENST00000488179.6,ENST00000496742.5,ENST00000526212.2,ENST00000529008.5,ENST00000531790.5,ENST00000531917.5,ENST00000532074.5	245.78	226.41	205.45	143.15	157.66	131.07	SSR2	GO:0031224//intrinsic component of membrane;GO:0043231//intracellular membrane-bounded organelle;GO:0031090//organelle membrane;GO:0044425//membrane part;GO:0016021//integral component of membrane;GO:0005789//endoplasmic reticulum membrane	GO:0042277//peptide binding	GO:0006612//protein targeting to membrane;GO:0006613//cotranslational protein targeting to membrane	K13250//translocon-associated protein subunit beta	gi|823270995|ref|NP_001296257.1|//translocon-associated protein subunit beta precursor [Equus caballus] ;gi|544401763|ref|XP_005541551.1|//PREDICTED: translocon-associated protein subunit beta isoform X3 [Macaca fascicularis];gi|821007805|ref|XP_003259489.2|//PREDICTED: translocon-associated protein subunit beta isoform X1 [Nomascus leucogenys];gi|795347784|ref|XP_011783759.1|//PREDICTED: translo…
ENSG00000077942.18	BGI_novel_T025071,BGI_novel_T025072,BGI_novel_T025073,BGI_novel_T025074,BGI_novel_T025075,BGI_novel_T025076,BGI_novel_T025077,BGI_novel_T025078,ENST00000262722.11,ENST00000327858.10,ENST00000340923.9,ENST00000402984.7,ENST00000411478.5,ENST00000437711.1,ENST00000439835.1,ENST00000442170.6,ENST00000445110.5,ENST00000450975.1,ENST00000451475.5,ENST00000454279.5,ENST00000455233.5,ENST00000460300.2,E…	245.17	195.49	186.79	246.98	226.45	164.49	FBLN1	GO:0031012//extracellular matrix;GO:0070062//extracellular exosome;GO:0044421//extracellular region part;GO:0005577//fibrinogen complex;GO:0071953//elastic fiber;GO:0005604//basement membrane	GO:0005201//extracellular matrix structural constituent;GO:0001968//fibronectin binding;GO:0042802//identical protein binding;GO:0005488//binding;GO:0016504//peptidase activator activity;GO:0046872//metal ion binding;GO:0005178//integrin binding;GO:0008022//protein C-terminus binding;GO:0005509//calcium ion binding;GO:0005198//structural molecule activity;GO:0070051//fibrinogen binding	GO:1900025//negative regulation of substrate adhesion-dependent cell spreading;GO:0048146//positive regulation of fibroblast proliferation;GO:2001202//negative regulation of transforming growth factor-beta secretion;GO:0010628//positive regulation of gene expression;GO:0007566//embryo implantation;GO:0070373//negative regulation of ERK1 and ERK2 cascade;GO:2000647//negative regulation of stem cel…	K17307//fibulin 1/2	gi|215274249|sp|P23142.4|FBLN1_HUMAN//RecName: Full=Fibulin-1; Short=FIBL-1; Flags: Precursor;gi|686764893|ref|XP_009232751.1|//PREDICTED: fibulin-1 [Pongo abelii];gi|34734062|ref|NP_001987.2|//fibulin-1 isoform C precursor [Homo sapiens];gi|34734064|ref|NP_006476.2|//fibulin-1 isoform B precursor [Homo sapiens];gi|119593792|gb|EAW73386.1|//fibulin 1, isoform CRA_b, partial [Homo sapiens]
ENSG00000167460.14	BGI_novel_T018829,BGI_novel_T018830,ENST00000300933.8,ENST00000344824.10,ENST00000586193.5,ENST00000586499.5,ENST00000586833.5,ENST00000587201.5,ENST00000588032.5,ENST00000588410.1,ENST00000588483.1,ENST00000588507.5,ENST00000589897.1,ENST00000590180.1,ENST00000591226.1,ENST00000591645.1,ENST00000592138.5,ENST00000592822.1	243.72	241.02	275.86	226.8	217.31	173.85	TPM4	GO:0016020//membrane;GO:0070062//extracellular exosome;GO:0005925//focal adhesion;GO:0030863//cortical cytoskeleton;GO:0005884//actin filament;GO:0005865//striated muscle thin filament;GO:0001725//stress fiber;GO:0043234//protein complex;GO:0005829//cytosol;GO:0002102//podosome;GO:0032432//actin filament bundle;GO:0005862//muscle thin filament tropomyosin;GO:0031941//filamentous actin	GO:0003779//actin binding;GO:0046872//metal ion binding;GO:0008092//cytoskeletal protein binding;GO:0005509//calcium ion binding;GO:0005198//structural molecule activity;GO:0008307//structural constituent of muscle	GO:0001649//osteoblast differentiation;GO:0030049//muscle filament sliding;GO:0006936//muscle contraction;GO:0006950//response to stress;GO:0009987//cellular process	K09290//tropomyosin 3;K15696//RING finger protein 113B;K17985//activating molecule in BECN1-regulated autophagy protein 1;K10373//tropomyosin 1;K10374//tropomyosin 2;K10375//tropomyosin 4	gi|987415231|ref|XP_015395877.1|//PREDICTED: tropomyosin alpha-4 chain isoform X1 [Panthera tigris altaica];gi|675723577|ref|XP_008964344.1|//PREDICTED: tropomyosin alpha-4 chain isoform X2 [Pan paniscus];gi|223555975|ref|NP_001138632.1|//tropomyosin alpha-4 chain isoform Tpm4.1cy [Homo sapiens];gi|961761495|ref|XP_014939589.1|//PREDICTED: tropomyosin alpha-4 chain isoform X3 [Acinonyx jubatus];g…
ENSG00000126457.21	BGI_novel_T020096,BGI_novel_T020097,BGI_novel_T020098,BGI_novel_T020099,BGI_novel_T020100,BGI_novel_T020101,BGI_novel_T020102,BGI_novel_T020103,BGI_novel_T020104,ENST00000391851.8,ENST00000454376.6,ENST00000524771.5,ENST00000525616.1,ENST00000525915.1,ENST00000526224.5,ENST00000527382.5,ENST00000527412.1,ENST00000527866.1,ENST00000528126.1,ENST00000528623.5,ENST00000529284.5,ENST00000529650.1,ENS…	243.72	282.76	217.65	255.59	268.61	256.75	PRMT1	GO:0032991//macromolecular complex;GO:0043231//intracellular membrane-bounded organelle;GO:0005654//nucleoplasm;GO:0005829//cytosol;GO:0034709//methylosome;GO:0005737//cytoplasm;GO:0044444//cytoplasmic part	GO:0035242//protein-arginine omega-N asymmetric methyltransferase activity;GO:0008469//histone-arginine N-methyltransferase activity;GO:0044822//poly(A) RNA binding;GO:0042802//identical protein binding;GO:0005488//binding;GO:0048273//mitogen-activated protein kinase p38 binding;GO:0008327//methyl-CpG binding;GO:0044020//histone methyltransferase activity (H4-R3 specific);GO:0043021//ribonucleopr…	GO:0007165//signal transduction;GO:0006355//regulation of transcription, DNA-templated;GO:0035247//peptidyl-arginine omega-N-methylation;GO:0030030//cell projection organization;GO:0007166//cell surface receptor signaling pathway;GO:0001701//in utero embryonic development;GO:0043009//chordate embryonic development;GO:1900745//positive regulation of p38MAPK cascade;GO:0045653//negative regulation …	K11434//type I protein arginine methyltransferase [EC:2.1.1.319];K18040//tyrosine-protein phosphatase non-receptor type 23 [EC:3.1.3.48];K11439//type I protein arginine methyltransferase [EC:2.1.1.319];K11448//lysine-specific demethylase 6B [EC:1.14.11.-]	gi|148690831|gb|EDL22778.1|//protein arginine N-methyltransferase 1, isoform CRA_c, partial [Mus musculus];gi|961752344|ref|XP_014936799.1|//PREDICTED: LOW QUALITY PROTEIN: protein arginine N-methyltransferase 1 [Acinonyx jubatus];gi|667279140|ref|XP_008573608.1|//PREDICTED: protein arginine N-methyltransferase 1 isoform X1 [Galeopterus variegatus];gi|803309647|ref|XP_012013205.1|//PREDICTED: pro…
ENSG00000140391.14	BGI_novel_T012572,BGI_novel_T012573,BGI_novel_T012574,ENST00000267970.8,ENST00000346495.6,ENST00000424443.7,ENST00000558394.5,ENST00000558745.5,ENST00000559373.1,ENST00000559494.1,ENST00000560514.1,ENST00000560715.5,ENST00000561277.5	239.64	240.91	240.11	180.12	181.68	194.56	TSPAN3	GO:0031224//intrinsic component of membrane;GO:0070062//extracellular exosome;GO:0005887//integral component of plasma membrane	NA	GO:0007166//cell surface receptor signaling pathway	K17293//tetraspanin-3	gi|270483821|ref|NP_001161884.1|//tetraspanin-3 isoform 3 [Homo sapiens];gi|942067150|ref|XP_005900071.2|//PREDICTED: tetraspanin-3-like isoform X1 [Bos mutus];gi|686748352|ref|XP_009248329.1|//PREDICTED: tetraspanin-3 isoform X1 [Pongo abelii];gi|5032201|ref|NP_005715.1|//tetraspanin-3 isoform 1 [Homo sapiens];gi|38787991|ref|NP_944492.1|//tetraspanin-3 isoform 2 [Homo sapiens]
ENSG00000005022.5	ENST00000317881.8,ENST00000460013.1,ENST00000463551.1,ENST00000475354.1	239.04	264.52	202.58	214.85	215.96	170.05	SLC25A5	GO:0005759//mitochondrial matrix;GO:0005819//spindle;GO:0016021//integral component of membrane;GO:0019866//organelle inner membrane	GO:0005345//purine nucleobase transmembrane transporter activity;GO:0005488//binding	GO:0006863//purine nucleobase transport;GO:0030073//insulin secretion;GO:0051704//multi-organism process;GO:0015980//energy derivation by oxidation of organic compounds	K05863//solute carrier family 25 (mitochondrial adenine nucleotide translocator), member 4/5/6/31	gi|156071459|ref|NP_001143.2|//ADP/ATP translocase 2 [Homo sapiens];gi|45829841|gb|AAH68199.1|//SLC25A5 protein, partial [Homo sapiens];gi|528761162|gb|EPY80821.1|//ADP/ATP translocase 2 [Camelus ferus]
ENSG00000104964.14	ENST00000221561.12,ENST00000327141.8,ENST00000585557.1,ENST00000585782.1,ENST00000586003.1,ENST00000586742.5,ENST00000586839.1,ENST00000587083.1,ENST00000587393.5,ENST00000590067.5,ENST00000592330.5,ENST00000592414.1	239.01	215.94	221.1	132.99	130.15	117.11	AES	GO:0043231//intracellular membrane-bounded organelle	GO:0003712//transcription cofactor activity;GO:0005488//binding	GO:0009653//anatomical structure morphogenesis;GO:0043393//regulation of protein binding;GO:0030178//negative regulation of Wnt signaling pathway;GO:0034097//response to cytokine;GO:0048731//system development;GO:0000122//negative regulation of transcription from RNA polymerase II promoter;GO:0007275//multicellular organism development;GO:0032501//multicellular organismal process	K04497//groucho	gi|989882511|ref|XP_006904262.2|//PREDICTED: amino-terminal enhancer of split isoform X1 [Pteropus alecto];gi|39812019|ref|NP_945320.1|//amino-terminal enhancer of split isoform a [Homo sapiens];gi|667318411|ref|XP_008587139.1|//PREDICTED: amino-terminal enhancer of split-like [Galeopterus variegatus];gi|926695816|ref|XP_013820761.1|//PREDICTED: amino-terminal enhancer of split [Capra hircus];gi|…
ENSG00000103363.14	BGI_novel_T013248,ENST00000262306.11,ENST00000409477.1,ENST00000409906.8,ENST00000494946.6,ENST00000572954.1	237.73	230.64	193.67	186.41	181.01	185.41	ELOB	GO:0000153//cytoplasmic ubiquitin ligase complex;GO:0070062//extracellular exosome;GO:0030891//VCB complex;GO:0070449//elongin complex;GO:0031981//nuclear lumen;GO:0031462//Cul2-RING ubiquitin ligase complex;GO:0005829//cytosol;GO:0031466//Cul5-RING ubiquitin ligase complex;GO:0044444//cytoplasmic part	GO:0008135//translation factor activity, RNA binding;GO:0005515//protein binding;GO:0019787//ubiquitin-like protein transferase activity;GO:0031625//ubiquitin protein ligase binding;GO:0003746//translation elongation factor activity;GO:0005488//binding	GO:0032446//protein modification by small protein conjugation;GO:0016567//protein ubiquitination;GO:0006414//translational elongation;GO:0065003//macromolecular complex assembly;GO:0006368//transcription elongation from RNA polymerase II promoter;GO:0006357//regulation of transcription from RNA polymerase II promoter;GO:0045935//positive regulation of nucleobase-containing compound metabolic proc…	K03873//transcription elongation factor B, polypeptide 2	gi|6005890|ref|NP_009039.1|//transcription elongation factor B polypeptide 2 isoform a [Homo sapiens];gi|470613439|ref|XP_004316254.1|//PREDICTED: transcription elongation factor B polypeptide 2 [Tursiops truncatus];gi|686749386|ref|XP_002826062.2|//PREDICTED: transcription elongation factor B polypeptide 2 isoform X1 [Pongo abelii];gi|46276893|ref|NP_996896.1|//transcription elongation factor B …
ENSG00000099783.11	BGI_novel_T018409,BGI_novel_T018410,BGI_novel_T018411,BGI_novel_T018412,BGI_novel_T018413,ENST00000325495.8,ENST00000348943.7,ENST00000593293.1,ENST00000594907.5,ENST00000596295.1,ENST00000596984.5,ENST00000597081.1,ENST00000597270.1,ENST00000597813.5,ENST00000598367.5,ENST00000598603.1,ENST00000598999.1,ENST00000600092.5,ENST00000600806.5,ENST00000601645.5,ENST00000602219.1,ENST00000620401.4	237.56	311.03	219.02	256.7	264.41	216.72	HNRNPM	GO:0016020//membrane;GO:0031012//extracellular matrix;GO:0070062//extracellular exosome;GO:0016363//nuclear matrix;GO:0071013//catalytic step 2 spliceosome;GO:0042382//paraspeckles;GO:0005681//spliceosomal complex;GO:0034399//nuclear periphery;GO:0016604//nuclear body;GO:0016021//integral component of membrane;GO:0019013//viral nucleocapsid	GO:0005515//protein binding;GO:0019904//protein domain specific binding;GO:0044822//poly(A) RNA binding;GO:0000166//nucleotide binding;GO:0003676//nucleic acid binding	GO:0000398//mRNA splicing, via spliceosome;GO:0000380//alternative mRNA splicing, via spliceosome	K12887//heterogeneous nuclear ribonucleoprotein M	gi|585163457|ref|XP_006733900.1|//PREDICTED: heterogeneous nuclear ribonucleoprotein M isoform X1 [Leptonychotes weddellii];gi|725594730|ref|XP_010347895.1|//PREDICTED: heterogeneous nuclear ribonucleoprotein M isoform X9 [Saimiri boliviensis boliviensis];gi|675757367|ref|XP_008985392.1|//PREDICTED: heterogeneous nuclear ribonucleoprotein M isoform X1 [Callithrix jacchus];gi|664758966|ref|XP_0085…
ENSG00000107223.12	ENST00000224073.5,ENST00000371648.4,ENST00000371649.5	237.45	230.13	205.57	214.88	207.3	222.02	EDF1	GO:0005667//transcription factor complex	GO:0003677//DNA binding;GO:0016741//transferase activity, transferring one-carbon groups;GO:0005515//protein binding;GO:0003712//transcription cofactor activity;GO:0001071//nucleic acid binding transcription factor activity;GO:0004468//lysine N-acetyltransferase activity, acting on acetyl phosphate as donor	GO:0006351//transcription, DNA-templated;GO:0032501//multicellular organismal process;GO:0051099//positive regulation of binding;GO:0030855//epithelial cell differentiation;GO:0006629//lipid metabolic process	K03627//putative transcription factor	gi|823430370|ref|XP_004412872.2|//PREDICTED: LOW QUALITY PROTEIN: endothelial differentiation-related factor 1 [Odobenus rosmarus divergens];gi|820997326|ref|XP_012364470.1|//PREDICTED: endothelial differentiation-related factor 1 isoform X1 [Nomascus leucogenys];gi|526253086|ref|NP_001268226.1|//endothelial differentiation-related factor 1 isoform 3 [Homo sapiens]
ENSG00000101182.14	BGI_novel_T023848,BGI_novel_T023849,BGI_novel_T023850,ENST00000370858.3,ENST00000370861.1,ENST00000370873.8,ENST00000442551.5,ENST00000484488.5,ENST00000486193.1	237.06	271.3	205.85	193.98	201.58	175.8	PSMA7	GO:0043231//intracellular membrane-bounded organelle;GO:0070062//extracellular exosome;GO:0005654//nucleoplasm;GO:0019773//proteasome core complex, alpha-subunit complex;GO:0005829//cytosol;GO:0005839//proteasome core complex	GO:0004175//endopeptidase activity;GO:0005515//protein binding;GO:0004298//threonine-type endopeptidase activity;GO:0042802//identical protein binding	GO:0038061//NIK/NF-kappaB signaling;GO:0000090//mitotic anaphase;GO:0051320//S phase;GO:0006521//regulation of cellular amino acid metabolic process;GO:0007050//cell cycle arrest;GO:0090090//negative regulation of canonical Wnt signaling pathway;GO:0051437//positive regulation of ubiquitin-protein ligase activity involved in regulation of mitotic cell cycle transition;GO:0043488//regulation of mR…	K02731//20S proteasome subunit alpha 4 [EC:3.4.25.1]	gi|45382931|ref|NP_989944.1|//proteasome subunit alpha type-7 [Gallus gallus];gi|751361406|pdb|4R3O|D//Chain D, Human Constitutive 20s Proteasome;gi|743717907|ref|XP_010952661.1|//PREDICTED: proteasome subunit alpha type-7 [Camelus bactrianus];gi|4506189|ref|NP_002783.1|//proteasome subunit alpha type-7 [Homo sapiens];gi|984078257|ref|XP_015334187.1|//PREDICTED: proteasome subunit alpha type-7 [M…
ENSG00000173457.10	ENST00000309318.7,ENST00000392210.6,ENST00000542235.1	236.7	231.02	186.86	179.75	159.32	150.39	PPP1R14B	GO:0044424//intracellular part	GO:0019212//phosphatase inhibitor activity	GO:0016310//phosphorylation	K17555//protein phosphatase 1 regulatory subunit 14B	gi|355765252|gb|EHH62392.1|//hypothetical protein EGM_20708 [Macaca fascicularis];gi|119594632|gb|EAW74226.1|//protein phosphatase 1, regulatory (inhibitor) subunit 14B, isoform CRA_a [Homo sapiens];gi|148701323|gb|EDL33270.1|//mCG130278, isoform CRA_b, partial [Mus musculus]
ENSG00000241468.7	ENST00000292475.7,ENST00000359832.8,ENST00000394186.3,ENST00000414062.5,ENST00000449683.5,ENST00000466753.1,ENST00000481899.1,ENST00000485011.1,ENST00000488775.5,ENST00000491560.1,ENST00000523680.1,ENST00000524321.1	236.62	266.93	192.16	208.15	222.16	201.72	ATP5J2	GO:0005743//mitochondrial inner membrane;GO:0033177//proton-transporting two-sector ATPase complex, proton-transporting domain	GO:0017111//nucleoside-triphosphatase activity;GO:0005215//transporter activity	GO:0022900//electron transport chain;GO:0009206//purine ribonucleoside triphosphate biosynthetic process;GO:0006818//hydrogen transport;GO:0009207//purine ribonucleoside triphosphate catabolic process;GO:0006839//mitochondrial transport	K09228//KRAB domain-containing zinc finger protein;K13024//inositol-hexakisphosphate/diphosphoinositol-pentakisphosphate 1-kinase [EC:2.7.4.24];K00142//acyl-CoA synthetase [EC:6.2.1.-];K17985//activating molecule in BECN1-regulated autophagy protein 1;K17710//pentatricopeptide repeat domain-containing protein 1;K02130//F-type H+-transporting ATPase subunit f;K02932//large subunit ribosomal protei…	gi|51479132|ref|NP_001003714.1|//ATP synthase subunit f, mitochondrial isoform 2c [Homo sapiens] ;gi|795476779|ref|XP_011768995.1|//PREDICTED: ATP synthase subunit f, mitochondrial-like [Macaca nemestrina];gi|795594654|ref|XP_011725725.1|//PREDICTED: ATP synthase subunit f, mitochondrial-like isoform X1 [Macaca nemestrina];gi|4757812|ref|NP_004880.1|//ATP synthase subunit f, mitochondrial isoform…
ENSG00000139329.4	ENST00000266718.4,ENST00000546642.1,ENST00000548071.1	236.6	232.2	222.24	161.74	198.97	60	LUM	GO:0005581//collagen trimer	GO:0005515//protein binding;GO:0005198//structural molecule activity	GO:0030198//extracellular matrix organization;GO:0009888//tissue development;GO:0010033//response to organic substance;GO:0050953//sensory perception of light stimulus	K08122//lumican	gi|4505047|ref|NP_002336.1|//lumican precursor [Homo sapiens];gi|642534|gb|AAA85268.1|//lumican [Homo sapiens]
ENSG00000272398.5	ENST00000606017.1,ENST00000610952.1,ENST00000615659.1,ENST00000619133.4,ENST00000619869.1,ENST00000620405.1,ENST00000621311.1,ENST00000622315.1	236.47	232.28	173.76	267.26	200.77	187.47	CD24	NA	NA	NA	K12581//CCR4-NOT transcription complex subunit 7/8;K11447//histone demethylase [EC:1.14.11.-];K17985//activating molecule in BECN1-regulated autophagy protein 1;K06469//CD24 antigen	gi|34531772|dbj|BAC86222.1|//unnamed protein product [Homo sapiens];gi|297678812|ref|XP_002817254.1|//PREDICTED: signal transducer CD24 isoform X1 [Pongo abelii];gi|619329010|ref|NP_001278668.1|//signal transducer CD24 isoform b [Homo sapiens];gi|119575060|gb|EAW54673.1|//CD24 antigen (small cell lung carcinoma cluster 4 antigen) [Homo sapiens]
ENSG00000235655.3	ENST00000369387.4	235.62	360.42	270.55	253.14	213.29	225.5	H3F3AP4	GO:0031981//nuclear lumen;GO:0000785//chromatin	GO:0003676//nucleic acid binding	GO:0034728//nucleosome organization;GO:0009719//response to endogenous stimulus;GO:0007126//meiotic nuclear division;GO:0007599//hemostasis;GO:0007417//central nervous system development	K11253//histone H3	gi|936709988|ref|XP_014232956.1|//PREDICTED: histone H3.3-like [Trichogramma pretiosum]
ENSG00000277443.2	ENST00000612661.1	235.49	243.69	232.23	229.84	246.38	189.58	MARCKS	GO:0016020//membrane;GO:0005856//cytoskeleton;GO:0044444//cytoplasmic part	GO:0003779//actin binding	GO:0030073//insulin secretion;GO:0015980//energy derivation by oxidation of organic compounds	K12561//myristoylated alanine-rich C-kinase substrate	gi|90079019|dbj|BAE89189.1|//unnamed protein product [Macaca fascicularis]
ENSG00000163331.11	BGI_novel_T022041,ENST00000309950.7,ENST00000343761.4,ENST00000409042.5,ENST00000621326.4	234.44	191.75	183.64	4.75	0.13	0.42	DAPL1	NA	NA	GO:0012501//programmed cell death;GO:0048869//cellular developmental process	K12581//CCR4-NOT transcription complex subunit 7/8;K09228//KRAB domain-containing zinc finger protein;K10644//E3 ubiquitin-protein ligase CHFR [EC:2.3.2.27];K04257//olfactory receptor;K07994//matrix metalloproteinase-13 (collagenase 3) [EC:3.4.24.-]	gi|217272872|ref|NP_001017920.2|//death-associated protein-like 1 [Homo sapiens];gi|343531206|gb|AEM53917.1|//death-associated protein-like 1 isoform 4 [Homo sapiens];gi|343531202|gb|AEM53915.1|//death-associated protein-like 1 isoform 2 [Homo sapiens]
ENSG00000197956.9	ENST00000368719.8,ENST00000368720.6,ENST00000462776.2,ENST00000462951.2,ENST00000496817.5	232.58	51.96	122.33	28.1	15.6	18.36	S100A6	GO:0012505//endomembrane system;GO:0031252//cell leading edge;GO:0043231//intracellular membrane-bounded organelle;GO:0009898//cytoplasmic side of plasma membrane;GO:0044444//cytoplasmic part	GO:0046872//metal ion binding;GO:0042802//identical protein binding;GO:0008092//cytoskeletal protein binding;GO:0046914//transition metal ion binding;GO:0022891//substrate-specific transmembrane transporter activity	GO:0023052//signaling;GO:0048667//cell morphogenesis involved in neuron differentiation;GO:0006811//ion transport;GO:0008284//positive regulation of cell proliferation	NA	gi|7657532|ref|NP_055439.1|//protein S100-A6 [Homo sapiens];gi|674037254|ref|XP_008853760.1|//PREDICTED: protein S100-A6 [Nannospalax galili]
ENSG00000077549.17	BGI_novel_T000558,BGI_novel_T000559,BGI_novel_T000560,ENST00000264202.7,ENST00000264203.7,ENST00000375142.5,ENST00000375144.5,ENST00000433834.5,ENST00000457768.5,ENST00000459967.6,ENST00000482808.1,ENST00000489607.5	231	246.94	233.73	153.32	161.05	154.03	CAPZB	GO:0031252//cell leading edge;GO:0016020//membrane;GO:0005903//brush border;GO:0071203//WASH complex;GO:0008290//F-actin capping protein complex;GO:0043025//neuronal cell body;GO:0030863//cortical cytoskeleton;GO:0030018//Z disc;GO:0005913//cell-cell adherens junction;GO:0015629//actin cytoskeleton;GO:0014704//intercalated disc;GO:0043197//dendritic spine;GO:0070062//extracellular exosome;GO:0001…	GO:0051015//actin filament binding;GO:0098641//cadherin binding involved in cell-cell adhesion;GO:0048487//beta-tubulin binding;GO:0008092//cytoskeletal protein binding;GO:0005488//binding	GO:0090036//regulation of protein kinase C signaling;GO:0051016//barbed-end actin filament capping;GO:0048747//muscle fiber development;GO:0030835//negative regulation of actin filament depolymerization;GO:0010591//regulation of lamellipodium assembly;GO:0051490//negative regulation of filopodium assembly;GO:0031175//neuron projection development;GO:0022604//regulation of cell morphogenesis;GO:00…	K10365//capping protein (actin filament) muscle Z-line, beta	gi|530668333|gb|EQB78634.1|//F-actin-capping protein subunit beta isoform a [Camelus ferus];gi|927442711|ref|NP_001300861.1|//F-actin-capping protein subunit beta isoform 5 [Homo sapiens];gi|55732943|emb|CAH93159.1|//hypothetical protein [Pongo abelii];gi|507547608|ref|XP_004657634.1|//PREDICTED: F-actin-capping protein subunit beta isoform X1 [Jaculus jaculus];gi|194376418|dbj|BAG62968.1|//unnam…
ENSG00000080824.18	BGI_novel_T011400,BGI_novel_T011401,BGI_novel_T011402,BGI_novel_T011403,BGI_novel_T011404,BGI_novel_T011405,ENST00000216281.12,ENST00000334701.11,ENST00000553585.5,ENST00000554401.1,ENST00000555662.1,ENST00000556554.1,ENST00000557089.1,ENST00000557234.1,ENST00000558600.1,ENST00000560130.1	230.84	325.57	315.32	336.05	411.38	402.18	HSP90AA1	GO:0016020//membrane;GO:0016323//basolateral plasma membrane;GO:0016324//apical plasma membrane;GO:0031526//brush border membrane;GO:0042470//melanosome;GO:0032587//ruffle membrane;GO:0043025//neuronal cell body;GO:0005829//cytosol;GO:0043202//lysosomal lumen;GO:0048770//pigment granule;GO:0031012//extracellular matrix;GO:0070062//extracellular exosome;GO:0005654//nucleoplasm;GO:0043209//myelin s…	GO:0030235//nitric-oxide synthase regulator activity;GO:0005524//ATP binding;GO:0051022//Rho GDP-dissociation inhibitor binding;GO:0019903//protein phosphatase binding;GO:0019901//protein kinase binding;GO:0004713//protein tyrosine kinase activity;GO:0032564//dATP binding;GO:0016887//ATPase activity;GO:0003729//mRNA binding;GO:0044822//poly(A) RNA binding;GO:0002134//UTP binding;GO:0042802//ident…	GO:0010659//cardiac muscle cell apoptotic process;GO:0043627//response to estrogen;GO:0046677//response to antibiotic;GO:0006457//protein folding;GO:0031396//regulation of protein ubiquitination;GO:0006612//protein targeting to membrane;GO:0045040//protein import into mitochondrial outer membrane;GO:0045793//positive regulation of cell size;GO:0009408//response to heat;GO:0001764//neuron migratio…	K04079//molecular chaperone HtpG	gi|507705069|ref|XP_004645488.1|//PREDICTED: heat shock protein HSP 90-alpha [Octodon degus];gi|153792590|ref|NP_001017963.2|//heat shock protein HSP 90-alpha isoform 1 [Homo sapiens];gi|675737987|ref|XP_008981783.1|//PREDICTED: LOW QUALITY PROTEIN: heat shock protein HSP 90-alpha-like [Callithrix jacchus];gi|767980445|ref|XP_011535020.1|//PREDICTED: heat shock protein HSP 90-alpha isoform X1 [Ho…
ENSG00000198258.10	ENST00000358666.7,ENST00000586895.5,ENST00000588141.1,ENST00000588595.5,ENST00000589372.1,ENST00000589960.5,ENST00000590068.1,ENST00000593087.1	229.93	240.69	204.61	205.86	221.41	226.37	UBL5	GO:0044424//intracellular part	NA	NA	K13113//ubiquitin-like protein 5	gi|593715849|ref|XP_007104382.1|//PREDICTED: ubiquitin-like protein 5 isoform X1 [Physeter catodon];gi|821024389|ref|XP_012358188.1|//PREDICTED: LOW QUALITY PROTEIN: uncharacterized protein LOC101179517, partial [Nomascus leucogenys];gi|694972878|ref|XP_009432921.1|//PREDICTED: ubiquitin-like protein 5 isoform X1 [Pan troglodytes];gi|488546466|ref|XP_004464750.1|//PREDICTED: ubiquitin-like protei…
ENSG00000105373.18	BGI_novel_T019924,BGI_novel_T019925,BGI_novel_T019926,BGI_novel_T019927,BGI_novel_T019928,BGI_novel_T019929,ENST00000246802.9,ENST00000594182.1,ENST00000594525.5,ENST00000595143.5,ENST00000597985.5,ENST00000598285.1,ENST00000598681.5,ENST00000598959.5,ENST00000599253.1,ENST00000599582.1,ENST00000600266.1,ENST00000600410.5	228.2	214.14	199.59	222.63	196.32	224.78	GLTSCR2	GO:0031981//nuclear lumen;GO:0034399//nuclear periphery;GO:0005730//nucleolus	GO:0044822//poly(A) RNA binding;GO:0005488//binding	GO:0000122//negative regulation of transcription from RNA polymerase II promoter;GO:0007599//hemostasis	K12581//CCR4-NOT transcription complex subunit 7/8;K06245//laminin, beta 4;K14840//nucleolar protein 53	gi|982315221|ref|XP_005589771.2|//PREDICTED: glioma tumor suppressor candidate region gene 2 protein [Macaca fascicularis];gi|194384146|dbj|BAG64846.1|//unnamed protein product [Homo sapiens];gi|984120752|ref|XP_015352115.1|//PREDICTED: glioma tumor suppressor candidate region gene 2 protein [Marmota marmota marmota];gi|472362781|ref|XP_004400973.1|//PREDICTED: glioma tumor suppressor candidate r…
ENSG00000116288.12	BGI_novel_T000328,ENST00000338639.9,ENST00000377488.5,ENST00000377491.5,ENST00000377493.9,ENST00000460192.5,ENST00000465354.5,ENST00000469225.1,ENST00000493373.5,ENST00000493678.5,ENST00000497113.1	228.11	234.45	200.98	189.55	188.24	193.55	PARK7	GO:0005759//mitochondrial matrix;GO:0005783//endoplasmic reticulum;GO:0005747//mitochondrial respiratory chain complex I;GO:0005829//cytosol;GO:0005886//plasma membrane;GO:0030424//axon;GO:0070062//extracellular exosome;GO:0043231//intracellular membrane-bounded organelle;GO:0016605//PML body;GO:0000785//chromatin;GO:0098793//presynapse;GO:0005758//mitochondrial intermembrane space;GO:0043005//ne…	GO:0003723//RNA binding;GO:0008233//peptidase activity;GO:0036478//L-dopa decarboxylase activator activity;GO:0003690//double-stranded DNA binding;GO:0044388//small protein activating enzyme binding;GO:0016209//antioxidant activity;GO:0097110//scaffold protein binding;GO:0016705//oxidoreductase activity, acting on paired donors, with incorporation or reduction of molecular oxygen;GO:0003697//sing…	GO:0051444//negative regulation of ubiquitin-protein transferase activity;GO:2000157//negative regulation of ubiquitin-specific protease activity;GO:1902958//positive regulation of mitochondrial electron transport, NADH to ubiquinone;GO:0006517//protein deglycosylation;GO:0043523//regulation of neuron apoptotic process;GO:0051583//dopamine uptake involved in synaptic transmission;GO:0032091//nega…	K05687//protein DJ-1	gi|910750687|pdb|4S0Z|A//Chain A, Crystal Structure Of M26v Human Dj-1;gi|795543670|ref|XP_011904884.1|//PREDICTED: protein deglycase DJ-1 isoform X1 [Cercocebus atys];gi|589911106|pdb|4MTC|A//Chain A, Crystal Structure Of Human C53a Dj-1;gi|795543675|ref|XP_011904885.1|//PREDICTED: protein deglycase DJ-1 isoform X2 [Cercocebus atys]
ENSG00000169567.11	BGI_novel_T029432,BGI_novel_T029433,ENST00000304043.9,ENST00000504202.1,ENST00000506207.1,ENST00000506908.1,ENST00000508488.1,ENST00000508495.5,ENST00000511475.5,ENST00000513012.1,ENST00000513345.5,ENST00000520028.1	227.66	236.8	181.1	173.68	180.24	169.72	HINT1	GO:0043231//intracellular membrane-bounded organelle;GO:0044424//intracellular part;GO:0043232//intracellular non-membrane-bounded organelle	GO:0003824//catalytic activity;GO:0019901//protein kinase binding	GO:0023052//signaling	K02503//histidine triad (HIT) family protein	gi|512948484|ref|XP_004836709.1|//PREDICTED: histidine triad nucleotide-binding protein 1 isoform X1 [Heterocephalus glaber];gi|795275390|ref|XP_011857827.1|//PREDICTED: histidine triad nucleotide-binding protein 1 isoform X2 [Mandrillus leucophaeus];gi|664754710|ref|XP_008534835.1|//PREDICTED: histidine triad nucleotide-binding protein 2, mitochondrial-like [Equus przewalskii];gi|227968190|pdb|1…
ENSG00000106153.12	ENST00000395422.3,ENST00000473095.1	227.51	147.05	202.23	228.4	217.82	215.11	CHCHD2	NA	NA	NA	K11837//ubiquitin carboxyl-terminal hydrolase 6/32 [EC:3.4.19.12];K00901//diacylglycerol kinase (ATP) [EC:2.7.1.107]	gi|998614210|ref|NP_001307256.1|//coiled-coil-helix-coiled-coil-helix domain-containing protein 2 precursor isoform 1 [Homo sapiens]
ENSG00000105568.17	BGI_novel_T020231,ENST00000322088.10,ENST00000391791.4,ENST00000454220.6,ENST00000462047.1,ENST00000462990.5,ENST00000468280.5,ENST00000473455.2,ENST00000473820.1,ENST00000477989.1,ENST00000490868.5,ENST00000495876.5,ENST00000628959.1	226.74	220.19	197.4	205.88	199.37	220.6	PPP2R1A	GO:0005856//cytoskeleton;GO:0043231//intracellular membrane-bounded organelle;GO:0016020//membrane;GO:0070062//extracellular exosome;GO:0005634//nucleus;GO:0031090//organelle membrane;GO:0015630//microtubule cytoskeleton;GO:0000775//chromosome, centromeric region;GO:0008287//protein serine/threonine phosphatase complex;GO:0005829//cytosol;GO:0005739//mitochondrion;GO:0044444//cytoplasmic part;GO:…	GO:0046872//metal ion binding;GO:0004721//phosphoprotein phosphatase activity;GO:0046982//protein heterodimerization activity;GO:0004497//monooxygenase activity;GO:0019888//protein phosphatase regulator activity;GO:0003823//antigen binding;GO:0004722//protein serine/threonine phosphatase activity;GO:0046983//protein dimerization activity	GO:0051306//mitotic sister chromatid separation;GO:0006260//DNA replication;GO:0006275//regulation of DNA replication;GO:0051232//meiotic spindle elongation;GO:0000188//inactivation of MAPK activity;GO:0006672//ceramide metabolic process;GO:0034047//regulation of protein phosphatase type 2A activity;GO:0044237//cellular metabolic process;GO:0006468//protein phosphorylation;GO:0000184//nuclear-tra…	K03456//serine/threonine-protein phosphatase 2A regulatory subunit A	gi|149243188|pdb|2PKG|A//Chain A, Structure Of A Complex Between The A Subunit Of Protein Phosphatase 2a And The Small T Antigen Of Sv40;gi|884887038|ref|XP_013003142.1|//PREDICTED: LOW QUALITY PROTEIN: serine/threonine-protein phosphatase 2A 65 kDa regulatory subunit A alpha isoform-like [Cavia porcellus];gi|585701477|ref|XP_006897448.1|//PREDICTED: serine/threonine-protein phosphatase 2A 65 kDa…
ENSG00000111786.8	BGI_novel_T009235,BGI_novel_T009236,ENST00000229390.7,ENST00000546942.1,ENST00000548326.1,ENST00000548792.1,ENST00000550458.1,ENST00000603963.1	226.13	253.47	212.05	211.8	207.63	220.8	SRSF9	GO:0031981//nuclear lumen;GO:0005654//nucleoplasm;GO:0005730//nucleolus	GO:0005515//protein binding;GO:0044822//poly(A) RNA binding;GO:0000166//nucleotide binding;GO:0003676//nucleic acid binding	GO:0006353//DNA-templated transcription, termination;GO:0006406//mRNA export from nucleus;GO:0006376//mRNA splice site selection;GO:0031124//mRNA 3'-end processing;GO:0006369//termination of RNA polymerase II transcription;GO:0006405//RNA export from nucleus;GO:0048025//negative regulation of mRNA splicing, via spliceosome;GO:0000245//spliceosomal complex assembly	K12890//splicing factor, arginine/serine-rich 1;K21123//splicing factor, arginine/serine-rich 9	gi|426374380|ref|XP_004054052.1|//PREDICTED: serine/arginine-rich splicing factor 9 [Gorilla gorilla gorilla];gi|640784504|ref|XP_008047945.1|//PREDICTED: serine/arginine-rich splicing factor 9, partial [Tarsius syrichta];gi|194376808|dbj|BAG57550.1|//unnamed protein product [Homo sapiens];gi|4506903|ref|NP_003760.1|//serine/arginine-rich splicing factor 9 [Homo sapiens];gi|530667106|gb|EQB77407.…
ENSG00000168036.16	BGI_novel_T025572,ENST00000349496.9,ENST00000396183.7,ENST00000396185.7,ENST00000405570.5,ENST00000426215.5,ENST00000431914.5,ENST00000433400.5,ENST00000441708.1,ENST00000450969.5,ENST00000453024.5,ENST00000465552.1,ENST00000471014.1,ENST00000482042.1,ENST00000485265.1,ENST00000488914.1	225.26	273.58	250.5	217.54	212.91	206.65	CTNNB1	GO:0030425//dendrite;GO:0016323//basolateral plasma membrane;GO:0005938//cell cortex;GO:0030877//beta-catenin destruction complex;GO:0005913//cell-cell adherens junction;GO:0030018//Z disc;GO:0031674//I band;GO:0070062//extracellular exosome;GO:0005815//microtubule organizing center;GO:0005654//nucleoplasm;GO:0005925//focal adhesion;GO:0070369//beta-catenin-TCF7L2 complex;GO:0030027//lamellipodiu…	GO:0019903//protein phosphatase binding;GO:1990188//euchromatin binding;GO:0003690//double-stranded DNA binding;GO:0019901//protein kinase binding;GO:0050998//nitric-oxide synthase binding;GO:0050681//androgen receptor binding;GO:0004871//signal transducer activity;GO:0003700//transcription factor activity, sequence-specific DNA binding;GO:0001102//RNA polymerase II activating transcription facto…	GO:0048617//embryonic foregut morphogenesis;GO:0032481//positive regulation of type I interferon production;GO:0003129//heart induction;GO:0021700//developmental maturation;GO:0061550//cranial ganglion development;GO:0001840//neural plate development;GO:0002762//negative regulation of myeloid leukocyte differentiation;GO:0051973//positive regulation of telomerase activity;GO:0030323//respiratory …	K02105//catenin beta 1	gi|351695114|gb|EHA98032.1|//Catenin beta-1 [Heterocephalus glaber];gi|4503131|ref|NP_001895.1|//catenin beta-1 [Homo sapiens];gi|594031275|ref|XP_006040474.1|//PREDICTED: catenin beta-1-like [Bubalus bubalis];gi|148677217|gb|EDL09164.1|//catenin (cadherin associated protein), beta 1, isoform CRA_a [Mus musculus];gi|528756169|gb|EPY75828.1|//catenin beta-1 [Camelus ferus];gi|620958474|ref|XP_0076…
ENSG00000168385.17	BGI_novel_T023046,BGI_novel_T023047,BGI_novel_T023048,BGI_novel_T023049,BGI_novel_T023050,BGI_novel_T023051,BGI_novel_T023052,BGI_novel_T023053,BGI_novel_T023054,BGI_novel_T023055,BGI_novel_T023056,BGI_novel_T023057,BGI_novel_T023058,BGI_novel_T023059,BGI_novel_T023060,BGI_novel_T023061,BGI_novel_T023062,BGI_novel_T023063,BGI_novel_T023064,BGI_novel_T023065,BGI_novel_T023066,BGI_novel_T023067,ENS…	224.5	243.25	243.7	234.56	257.28	250.23	2002-09-01	GO:0016020//membrane;GO:0060170//ciliary membrane;GO:0035869//ciliary transition zone;GO:0044446//intracellular organelle part;GO:0030496//midbody;GO:0031981//nuclear lumen;GO:0005730//nucleolus;GO:0000145//exocyst;GO:0016021//integral component of membrane;GO:0015629//actin cytoskeleton;GO:0005819//spindle;GO:0032155//cell division site part;GO:0000777//condensed chromosome kinetochore;GO:004520…	GO:0032947//protein complex scaffold;GO:0005515//protein binding;GO:0032561//guanyl ribonucleotide binding;GO:0017111//nucleoside-triphosphatase activity;GO:0030234//enzyme regulator activity;GO:0005525//GTP binding;GO:0005488//binding;GO:0004936//alpha-adrenergic receptor activity	GO:0000087//mitotic M phase;GO:0002036//regulation of L-glutamate transport;GO:0007166//cell surface receptor signaling pathway;GO:0007067//mitotic nuclear division;GO:0008283//cell proliferation;GO:0015813//L-glutamate transport;GO:0031175//neuron projection development;GO:0007224//smoothened signaling pathway;GO:0009207//purine ribonucleoside triphosphate catabolic process;GO:0050789//regulatio…	K16942//septin 2;K11447//histone demethylase [EC:1.14.11.-];K17985//activating molecule in BECN1-regulated autophagy protein 1;K04613//vomeronasal 2 receptor	gi|679196774|gb|KFW86209.1|//Septin-2, partial [Manacus vitellinus];gi|795231292|ref|XP_011851766.1|//PREDICTED: septin-2 isoform X1 [Mandrillus leucophaeus];gi|1040689|dbj|BAA05893.1|//Human Diff6,H5,CDC10 homologue [Homo sapiens];gi|528763705|gb|EPY83364.1|//septin-2 [Camelus ferus];gi|119591665|gb|EAW71259.1|//septin 2, isoform CRA_b [Homo sapiens];gi|755493895|ref|XP_011246236.1|//PREDICTED: …
ENSG00000114353.16	BGI_novel_T025919,ENST00000266027.9,ENST00000313601.10,ENST00000422163.5,ENST00000440628.5,ENST00000441156.5,ENST00000446079.5,ENST00000451956.1,ENST00000468422.1,ENST00000480090.1,ENST00000490122.5,ENST00000491100.5,ENST00000492383.1	223.68	208.61	202.87	160.66	152.26	175.56	GNAI2	GO:0043231//intracellular membrane-bounded organelle;GO:0030425//dendrite;GO:0070062//extracellular exosome;GO:0005815//microtubule organizing center;GO:0005654//nucleoplasm;GO:0005834//heterotrimeric G-protein complex;GO:0005813//centrosome;GO:0030496//midbody;GO:0044297//cell body;GO:0045121//membrane raft;GO:0031234//extrinsic component of cytoplasmic side of plasma membrane;GO:0005829//cytosol	GO:0060089//molecular transducer activity;GO:0005102//receptor binding;GO:0003924//GTPase activity;GO:0031683//G-protein beta/gamma-subunit complex binding;GO:0046872//metal ion binding;GO:0001664//G-protein coupled receptor binding;GO:0032561//guanyl ribonucleotide binding;GO:0017111//nucleoside-triphosphatase activity;GO:0004871//signal transducer activity;GO:0005525//GTP binding;GO:0032403//pr…	GO:0050805//negative regulation of synaptic transmission;GO:0007214//gamma-aminobutyric acid signaling pathway;GO:0001973//adenosine receptor signaling pathway;GO:0035588//G-protein coupled purinergic receptor signaling pathway;GO:0050804//modulation of synaptic transmission;GO:0051924//regulation of calcium ion transport;GO:0008283//cell proliferation;GO:0007194//negative regulation of adenylate…	K04630//guanine nucleotide-binding protein G(i) subunit alpha	gi|543583779|ref|NP_001269549.1|//guanine nucleotide-binding protein G(i) subunit alpha-2 isoform 6 [Homo sapiens];gi|332216026|ref|XP_003257143.1|//PREDICTED: guanine nucleotide-binding protein G(i) subunit alpha-2 isoform X1 [Nomascus leucogenys];gi|961743686|ref|XP_014932468.1|//PREDICTED: guanine nucleotide-binding protein G(i) subunit alpha-2, partial [Acinonyx jubatus];gi|426340627|ref|XP_0…
ENSG00000159377.10	BGI_novel_T002222,BGI_novel_T002223,BGI_novel_T002224,ENST00000290541.6,ENST00000466425.1,ENST00000474100.1,ENST00000476467.1,ENST00000493673.1,ENST00000495288.5,ENST00000495805.5	223.59	223.46	183.22	172.72	177.05	161.62	PSMB4	GO:0043231//intracellular membrane-bounded organelle;GO:0070062//extracellular exosome;GO:0005815//microtubule organizing center;GO:0005654//nucleoplasm;GO:0000502//proteasome complex;GO:0005829//cytosol;GO:0005839//proteasome core complex	GO:0004175//endopeptidase activity;GO:0001530//lipopolysaccharide binding;GO:0004298//threonine-type endopeptidase activity;GO:0005515//protein binding;GO:0005488//binding	GO:0038061//NIK/NF-kappaB signaling;GO:0000090//mitotic anaphase;GO:0051320//S phase;GO:0006521//regulation of cellular amino acid metabolic process;GO:0007050//cell cycle arrest;GO:0090090//negative regulation of canonical Wnt signaling pathway;GO:0051437//positive regulation of ubiquitin-protein ligase activity involved in regulation of mitotic cell cycle transition;GO:0043488//regulation of mR…	K02736//20S proteasome subunit beta 7 [EC:3.4.25.1]	gi|22538467|ref|NP_002787.2|//proteasome subunit beta type-4 [Homo sapiens];gi|565651|dbj|BAA05647.1|//proteasome subunit HsN3 [Homo sapiens];gi|970842040|pdb|5A0Q|N//Chain N, Cryo-em Reveals The Conformation Of A Substrate Analogue In The Human 20s Proteasome Core;gi|194376656|dbj|BAG57474.1|//unnamed protein product [Homo sapiens]
ENSG00000117394.20	BGI_novel_T001129,ENST00000372500.4,ENST00000415851.6,ENST00000426263.7,ENST00000460369.3,ENST00000475162.3,ENST00000625233.2,ENST00000629908.1,ENST00000630287.2,ENST00000630821.1	223.47	174.21	198.29	113.12	202.05	208.19	SLC2A1	GO:0070062//extracellular exosome;GO:0016323//basolateral plasma membrane;GO:0072562//blood microparticle;GO:0016324//apical plasma membrane;GO:0030054//cell junction;GO:0042470//melanosome;GO:0030496//midbody;GO:0000139//Golgi membrane;GO:0031224//intrinsic component of membrane;GO:0005901//caveola;GO:0030864//cortical actin cytoskeleton;GO:0001939//female pronucleus;GO:0005887//integral compone…	GO:0005402//cation:sugar symporter activity;GO:0005355//glucose transmembrane transporter activity;GO:0055056//D-glucose transmembrane transporter activity;GO:0042802//identical protein binding;GO:0043621//protein self-association;GO:0042910//xenobiotic transporter activity;GO:0051183//vitamin transporter activity;GO:0019900//kinase binding;GO:0019899//enzyme binding;GO:0033300//dehydroascorbic a…	GO:0019852//L-ascorbic acid metabolic process;GO:0009267//cellular response to starvation;GO:0006970//response to osmotic stress;GO:0030073//insulin secretion;GO:0042149//cellular response to glucose starvation;GO:0050796//regulation of insulin secretion;GO:0044238//primary metabolic process;GO:1904659//glucose transmembrane transport;GO:0006766//vitamin metabolic process;GO:0008645//hexose trans…	K08142//MFS transporter, SP family, solute carrier family 2 (facilitated glucose transporter), member 3;K07299//MFS transporter, SP family, solute carrier family 2 (facilitated glucose transporter), member 1	gi|197099811|ref|NP_001126460.1|//solute carrier family 2, facilitated glucose transporter member 1 [Pongo abelii] ;gi|291219888|ref|NP_001167451.1|//solute carrier family 2, facilitated glucose transporter member 1 [Papio anubis];gi|821007530|ref|XP_012366692.1|//PREDICTED: solute carrier family 2, facilitated glucose transporter member 1 [Nomascus leucogenys];gi|194383930|dbj|BAG59323.1|//unnam…
ENSG00000179222.17	BGI_novel_T036399,BGI_novel_T036400,BGI_novel_T036401,BGI_novel_T036402,BGI_novel_T036403,BGI_novel_T036404,BGI_novel_T036405,BGI_novel_T036406,BGI_novel_T036407,ENST00000326587.11,ENST00000375695.2,ENST00000375722.5,ENST00000375772.7,ENST00000470461.1,ENST00000473931.1,ENST00000482188.1,ENST00000482599.1,ENST00000485420.5,ENST00000494718.5	221.51	187	191.84	221.07	253.83	229.26	MAGED1	GO:0016020//membrane;GO:0005634//nucleus;GO:0000785//chromatin;GO:0005737//cytoplasm;GO:0032991//macromolecular complex;GO:0044424//intracellular part;GO:0043234//protein complex;GO:0005886//plasma membrane	GO:0003713//transcription coactivator activity;GO:0005515//protein binding;GO:0005488//binding	GO:0045892//negative regulation of transcription, DNA-templated;GO:0043406//positive regulation of MAP kinase activity;GO:0006351//transcription, DNA-templated;GO:0045893//positive regulation of transcription, DNA-templated;GO:2001235//positive regulation of apoptotic signaling pathway;GO:0042752//regulation of circadian rhythm;GO:0007169//transmembrane receptor protein tyrosine kinase signaling …	K12464//melanoma-associated antigen D1	gi|52632381|ref|NP_001005333.1|//melanoma-associated antigen D1 isoform a [Homo sapiens];gi|18676532|dbj|BAB84918.1|//FLJ00163 protein [Homo sapiens];gi|165905559|ref|NP_001039590.2|//melanoma-associated antigen D1 [Bos taurus];gi|426395953|ref|XP_004064222.1|//PREDICTED: melanoma-associated antigen D1-like isoform 3 [Gorilla gorilla gorilla];gi|194391296|dbj|BAG60766.1|//unnamed protein product …
ENSG00000258947.6	ENST00000315491.11,ENST00000553656.5,ENST00000553967.1,ENST00000554116.5,ENST00000554336.5,ENST00000554444.5,ENST00000554927.1,ENST00000555576.5,ENST00000555609.5,ENST00000555810.5,ENST00000556536.5,ENST00000556565.5,ENST00000557262.5,ENST00000557490.5,ENST00000625617.2	220.95	186.87	185.22	235.31	232.37	284.74	TUBB3	GO:0032991//macromolecular complex;GO:0015630//microtubule cytoskeleton;GO:0043005//neuron projection	GO:0042287//MHC protein binding;GO:0032561//guanyl ribonucleotide binding;GO:0017111//nucleoside-triphosphatase activity;GO:0005198//structural molecule activity	GO:0016477//cell migration;GO:0006458//'de novo' protein folding;GO:0030154//cell differentiation;GO:0000087//mitotic M phase;GO:0007051//spindle organization;GO:0006935//chemotaxis;GO:0007017//microtubule-based process;GO:0043623//cellular protein complex assembly;GO:0009207//purine ribonucleoside triphosphate catabolic process	K07375//tubulin beta	gi|431892460|gb|ELK02899.1|//Tubulin beta-3 chain [Pteropus alecto];gi|852805094|ref|XP_012891115.1|//PREDICTED: tubulin beta-3 chain [Dipodomys ordii];gi|119587077|gb|EAW66673.1|//hCG1983504, isoform CRA_e [Homo sapiens];gi|975094709|ref|XP_015262193.1|//PREDICTED: tubulin beta-3 chain [Gekko japonicus];gi|602716700|ref|XP_007468545.1|//PREDICTED: uncharacterized protein LOC103082376 [Lipotes ve…
ENSG00000135624.15	BGI_novel_T021319,ENST00000258091.9,ENST00000398422.2,ENST00000399032.2,ENST00000409924.7,ENST00000461290.5,ENST00000464397.1,ENST00000469844.5,ENST00000471927.5,ENST00000473197.5,ENST00000473786.5,ENST00000480489.5,ENST00000482064.1,ENST00000488856.1,ENST00000492253.5,ENST00000539919.5,ENST00000540468.5,ENST00000626868.1	219.93	245.12	199.71	200.63	212.69	215.55	CCT7	GO:0043231//intracellular membrane-bounded organelle;GO:0070062//extracellular exosome;GO:0005874//microtubule;GO:0005832//chaperonin-containing T-complex;GO:0044424//intracellular part;GO:0044297//cell body;GO:0043234//protein complex;GO:0005739//mitochondrion;GO:0044444//cytoplasmic part;GO:0002199//zona pellucida receptor complex	GO:0005515//protein binding;GO:0005524//ATP binding;GO:0032559//adenyl ribonucleotide binding;GO:0051082//unfolded protein binding;GO:0042802//identical protein binding	GO:1904851//positive regulation of establishment of protein localization to telomere;GO:0006457//protein folding;GO:0006458//'de novo' protein folding;GO:0007339//binding of sperm to zona pellucida;GO:0044267//cellular protein metabolic process;GO:1904874//positive regulation of telomerase RNA localization to Cajal body;GO:1904871//positive regulation of protein localization to Cajal body;GO:0032…	K09499//T-complex protein 1 subunit eta	gi|795179929|ref|XP_011800557.1|//PREDICTED: T-complex protein 1 subunit eta isoform X2 [Colobus angolensis palliatus];gi|431920347|gb|ELK18379.1|//T-complex protein 1 subunit eta [Pteropus alecto];gi|821012392|ref|XP_012356602.1|//PREDICTED: T-complex protein 1 subunit eta isoform X2 [Nomascus leucogenys];gi|635079932|ref|XP_007968417.1|//PREDICTED: T-complex protein 1 subunit eta isoform X1 [Ch…
ENSG00000197451.11	BGI_novel_T030008,ENST00000355836.9,ENST00000358344.7,ENST00000504796.1,ENST00000504898.5,ENST00000506259.5,ENST00000506339.5,ENST00000514633.5,ENST00000515193.5	219.66	262.31	199.82	269.6	240.18	226.94	HNRNPAB	GO:0043231//intracellular membrane-bounded organelle;GO:0032991//macromolecular complex;GO:0090575//RNA polymerase II transcription factor complex;GO:0005654//nucleoplasm;GO:0030529//intracellular ribonucleoprotein complex;GO:0005737//cytoplasm;GO:0019013//viral nucleocapsid	GO:0003723//RNA binding;GO:0003729//mRNA binding;GO:0005515//protein binding;GO:0000166//nucleotide binding;GO:0043565//sequence-specific DNA binding;GO:0003700//transcription factor activity, sequence-specific DNA binding;GO:0001071//nucleic acid binding transcription factor activity	GO:0001837//epithelial to mesenchymal transition;GO:0000904//cell morphogenesis involved in differentiation;GO:0045893//positive regulation of transcription, DNA-templated	K13044//heterogeneous nuclear ribonucleoprotein A/B/D	gi|594633009|ref|XP_007169997.1|//PREDICTED: heterogeneous nuclear ribonucleoprotein A/B [Balaenoptera acutorostrata scammoni];gi|55956921|ref|NP_004490.2|//heterogeneous nuclear ribonucleoprotein A/B isoform b [Homo sapiens]
ENSG00000150093.18	BGI_novel_T003738,BGI_novel_T003739,BGI_novel_T003740,BGI_novel_T003741,ENST00000302278.7,ENST00000396033.6,ENST00000414670.2,ENST00000417122.6,ENST00000423113.5,ENST00000437302.5,ENST00000439974.3,ENST00000464001.1,ENST00000472147.1,ENST00000474568.5,ENST00000475184.5,ENST00000480226.5,ENST00000484088.5,ENST00000488427.1,ENST00000488494.5,ENST00000493758.5,ENST00000494395.1,ENST00000528877.5,ENS…	217.43	179.58	258.8	123.77	110.33	99.28	ITGB1	GO:0009897//external side of plasma membrane;GO:0032587//ruffle membrane;GO:0034665//integrin alpha1-beta1 complex;GO:0071438//invadopodium membrane;GO:0035748//myelin sheath abaxonal region;GO:0005887//integral component of plasma membrane;GO:0032155//cell division site part;GO:0043197//dendritic spine;GO:0014704//intercalated disc;GO:0048770//pigment granule;GO:0055037//recycling endosome;GO:00…	GO:0098639//collagen binding involved in cell-matrix adhesion;GO:0019960//C-X3-C chemokine binding;GO:0001968//fibronectin binding;GO:0046982//protein heterodimerization activity;GO:0005102//receptor binding;GO:0015026//coreceptor activity;GO:0046983//protein dimerization activity;GO:0019901//protein kinase binding;GO:0005178//integrin binding;GO:0004871//signal transducer activity;GO:0001618//vi…	GO:0030335//positive regulation of cell migration;GO:0031623//receptor internalization;GO:0007166//cell surface receptor signaling pathway;GO:0043009//chordate embryonic development;GO:0008354//germ cell migration;GO:0034113//heterotypic cell-cell adhesion;GO:0071305//cellular response to vitamin D;GO:0008285//negative regulation of cell proliferation;GO:0016337//single organismal cell-cell adhes…	K05719//integrin beta 1	gi|31442|emb|CAA30790.1|//unnamed protein product [Homo sapiens];gi|966961709|ref|XP_015002266.1|//PREDICTED: integrin beta-1 isoform X2 [Macaca mulatta];gi|158256826|dbj|BAF84386.1|//unnamed protein product [Homo sapiens];gi|880952565|ref|XP_012978537.1|//PREDICTED: integrin beta-1 [Mesocricetus auratus];gi|197098822|ref|NP_001125324.1|//integrin beta-1 precursor [Pongo abelii];gi|612055327|ref|…
ENSG00000153187.18	BGI_novel_T003396,BGI_novel_T003397,BGI_novel_T003398,BGI_novel_T003399,BGI_novel_T003400,BGI_novel_T003401,ENST00000283179.14,ENST00000366525.8,ENST00000366527.4,ENST00000440865.2,ENST00000444376.7,ENST00000465881.2,ENST00000468690.2,ENST00000475997.6,ENST00000476241.2,ENST00000483966.3,ENST00000489705.2,ENST00000638230.1,ENST00000638301.1,ENST00000638475.1,ENST00000638589.1,ENST00000638716.1,EN…	216.49	255.39	237.09	268.86	269.18	285.72	HNRNPU	GO:0016020//membrane;GO:0005654//nucleoplasm;GO:0070937//CRD-mediated mRNA stability complex;GO:0071013//catalytic step 2 spliceosome;GO:0032991//macromolecular complex;GO:0031224//intrinsic component of membrane;GO:0031981//nuclear lumen;GO:0044424//intracellular part;GO:0009986//cell surface;GO:0005681//spliceosomal complex;GO:0043234//protein complex;GO:0005697//telomerase holoenzyme complex;G…	GO:0005524//ATP binding;GO:0044822//poly(A) RNA binding;GO:0005488//binding;GO:0003676//nucleic acid binding;GO:0005515//protein binding;GO:0000166//nucleotide binding;GO:0032559//adenyl ribonucleotide binding;GO:0034046//poly(G) binding;GO:0035326//enhancer binding;GO:0043021//ribonucleoprotein complex binding;GO:0070034//telomerase RNA binding;GO:0001047//core promoter binding	GO:0006396//RNA processing;GO:0001649//osteoblast differentiation;GO:0000398//mRNA splicing, via spliceosome;GO:0000377//RNA splicing, via transesterification reactions with bulged adenosine as nucleophile;GO:0010628//positive regulation of gene expression;GO:0071549//cellular response to dexamethasone stimulus;GO:0070934//CRD-mediated mRNA stabilization;GO:2000373//positive regulation of DNA top…	K12581//CCR4-NOT transcription complex subunit 7/8;K17985//activating molecule in BECN1-regulated autophagy protein 1;K12888//heterogeneous nuclear ribonucleoprotein U	gi|667321876|ref|XP_008588342.1|//PREDICTED: heterogeneous nuclear ribonucleoprotein U isoform X1 [Galeopterus variegatus];gi|556747053|ref|XP_005968986.1|//PREDICTED: heterogeneous nuclear ribonucleoprotein U [Pantholops hodgsonii];gi|426334401|ref|XP_004028741.1|//PREDICTED: heterogeneous nuclear ribonucleoprotein U isoform 2 [Gorilla gorilla gorilla];gi|795260588|ref|XP_011811114.1|//PREDICTED…
ENSG00000089220.4	ENST00000261313.2,ENST00000542939.1	213.84	238.34	191.48	204.61	175.98	184.03	PEBP1	GO:0044421//extracellular region part;GO:0005783//endoplasmic reticulum;GO:0044297//cell body;GO:0030136//clathrin-coated vesicle;GO:0033267//axon part;GO:0031966//mitochondrial membrane	GO:0032559//adenyl ribonucleotide binding;GO:0004866//endopeptidase inhibitor activity;GO:0005543//phospholipid binding;GO:0019901//protein kinase binding	GO:0006950//response to stress;GO:0009628//response to abiotic stimulus;GO:0007417//central nervous system development;GO:0033240//positive regulation of cellular amine metabolic process;GO:0007088//regulation of mitotic nuclear division;GO:0001932//regulation of protein phosphorylation;GO:0007281//germ cell development;GO:0007631//feeding behavior;GO:0008016//regulation of heart contraction;GO:0…	K12367//dedicator of cytokinesis protein 2;K17439//large subunit ribosomal protein L35	gi|197098050|ref|NP_001126915.1|//phosphatidylethanolamine-binding protein 1 [Pongo abelii];gi|694952495|ref|XP_509413.3|//PREDICTED: phosphatidylethanolamine-binding protein 1 [Pan troglodytes]
ENSG00000143870.12	BGI_novel_T020629,ENST00000272227.7,ENST00000381611.8,ENST00000404371.6,ENST00000404824.2,ENST00000458536.1,ENST00000489662.1,ENST00000540494.5,ENST00000617249.4	212.6	215.73	214.65	145.11	168.22	161.53	PDIA6	GO:0016020//membrane;GO:0005783//endoplasmic reticulum;GO:0044432//endoplasmic reticulum part;GO:0048770//pigment granule	GO:0015036//disulfide oxidoreductase activity;GO:0016853//isomerase activity;GO:0016862//intramolecular oxidoreductase activity, interconverting keto- and enol-groups;GO:0005488//binding	GO:0044267//cellular protein metabolic process;GO:0019725//cellular homeostasis;GO:0018904//ether metabolic process	K09584//protein disulfide-isomerase A6 [EC:5.3.4.1]	gi|544186040|ref|NP_001269636.1|//protein disulfide-isomerase A6 isoform e precursor [Homo sapiens] ;gi|544186046|ref|NP_001269634.1|//protein disulfide-isomerase A6 isoform b [Homo sapiens];gi|544186032|ref|NP_001269633.1|//protein disulfide-isomerase A6 isoform a [Homo sapiens]
ENSG00000114942.13	ENST00000236957.9,ENST00000392221.5,ENST00000392222.6,ENST00000415904.1,ENST00000429769.5,ENST00000435123.1,ENST00000445505.5,ENST00000455150.1,ENST00000460760.1,ENST00000479587.1,ENST00000482103.1	211.4	243.74	183.56	189.3	177.69	186.39	EEF1B2	GO:0043234//protein complex;GO:0044444//cytoplasmic part	GO:0008135//translation factor activity, RNA binding	GO:0006412//translation	K03232//elongation factor 1-beta	gi|24586721|gb|AAH39635.1|//eukaryotic translation elongation factor 1 beta 2, partial [Mus musculus];gi|4503477|ref|NP_001950.1|//elongation factor 1-beta [Homo sapiens];gi|46048866|ref|NP_990232.1|//elongation factor 1-beta [Gallus gallus];gi|537233555|gb|ERE84617.1|//elongation factor 1-beta-like protein [Cricetulus griseus]
ENSG00000283391.1	BGI_novel_T022515,ENST00000635728.1,ENST00000635965.1,ENST00000636275.1,ENST00000637058.1,ENST00000637177.1,ENST00000637253.1,ENST00000637452.1,ENST00000637516.1,ENST00000637715.1,ENST00000637767.1,ENST00000638006.1	211.4	243.74	183.56	189.88	177.69	186.71	EEF1B2	GO:0043234//protein complex;GO:0044444//cytoplasmic part	GO:0008135//translation factor activity, RNA binding	GO:0006412//translation	K03232//elongation factor 1-beta	gi|24586721|gb|AAH39635.1|//eukaryotic translation elongation factor 1 beta 2, partial [Mus musculus];gi|4503477|ref|NP_001950.1|//elongation factor 1-beta [Homo sapiens];gi|46048866|ref|NP_990232.1|//elongation factor 1-beta [Gallus gallus];gi|537233555|gb|ERE84617.1|//elongation factor 1-beta-like protein [Cricetulus griseus]
ENSG00000144381.16	BGI_novel_T022400,BGI_novel_T022401,BGI_novel_T022402,BGI_novel_T022403,BGI_novel_T022404,BGI_novel_T022405,BGI_novel_T022406,ENST00000345042.6,ENST00000388968.7,ENST00000418022.1,ENST00000426480.1,ENST00000428204.5,ENST00000430176.5,ENST00000439605.1,ENST00000440114.1,ENST00000452200.5,ENST00000461097.1,ENST00000476746.5,ENST00000482167.1,ENST00000486181.5,ENST00000491249.1	211.08	273.77	213.57	237.89	240.14	225.33	HSPD1	GO:0005759//mitochondrial matrix;GO:0044421//extracellular region part;GO:0005615//extracellular space;GO:0044429//mitochondrial part;GO:0046696//lipopolysaccharide receptor complex;GO:0043235//receptor complex;GO:0012505//endomembrane system;GO:0005829//cytosol;GO:0030135//coated vesicle;GO:0005769//early endosome;GO:0070062//extracellular exosome;GO:0044425//membrane part;GO:0019907//cyclin-dep…	GO:0003688//DNA replication origin binding;GO:0005524//ATP binding;GO:0031625//ubiquitin protein ligase binding;GO:0051087//chaperone binding;GO:0003725//double-stranded RNA binding;GO:0003697//single-stranded DNA binding;GO:0005515//protein binding;GO:0043565//sequence-specific DNA binding;GO:0017111//nucleoside-triphosphatase activity;GO:0016887//ATPase activity;GO:0044822//poly(A) RNA binding;…	GO:0050863//regulation of T cell activation;GO:0032481//positive regulation of type I interferon production;GO:0032729//positive regulation of interferon-gamma production;GO:0006457//protein folding;GO:0043032//positive regulation of macrophage activation;GO:0006458//'de novo' protein folding;GO:0043066//negative regulation of apoptotic process;GO:0016032//viral process;GO:0006915//apoptotic proc…	K04077//chaperonin GroEL	gi|821032180|ref|XP_012355092.1|//PREDICTED: 60 kDa heat shock protein, mitochondrial isoform X1 [Nomascus leucogenys];gi|31542947|ref|NP_002147.2|//60 kDa heat shock protein, mitochondrial [Homo sapiens];gi|148700389|gb|EDL32336.1|//mCG116284, partial [Mus musculus];gi|149730823|ref|XP_001502715.1|//PREDICTED: 60 kDa heat shock protein, mitochondrial [Equus caballus];gi|306890|gb|AAA36022.1|//ch…
ENSG00000225840.2	ENST00000445125.2	211.05	153.51	57.93	76.11	81.19	59.34	NA	NA	NA	NA	K06236//collagen, type I, alpha;K05692//actin beta/gamma 1;K19720//collagen, type III, alpha	gi|954523718|gb|KRZ48513.1|//hypothetical protein T02_16311 [Trichinella nativa]
ENSG00000248527.1	ENST00000514057.1	210.57	153.83	152.22	163.28	288.35	232.14	MTATP6P1	NA	NA	NA	K02126//F-type H+-transporting ATPase subunit a	gi|550825393|gb|AGX92168.1|//ATP synthase F0 subunit 6 (mitochondrion) [Homo sapiens]
ENSG00000161203.13	BGI_novel_T027108,BGI_novel_T027109,BGI_novel_T027110,BGI_novel_T027111,BGI_novel_T027112,BGI_novel_T027113,ENST00000292807.9,ENST00000382456.7,ENST00000411763.6,ENST00000427072.5,ENST00000431779.5,ENST00000432591.5,ENST00000439647.5,ENST00000442686.1,ENST00000448139.5,ENST00000455925.1,ENST00000460862.5,ENST00000461733.5,ENST00000463935.1,ENST00000466598.5,ENST00000468048.5,ENST00000472560.5,ENS…	207.98	201.57	178.04	152.32	149.33	141.88	AP2M1	GO:0070062//extracellular exosome;GO:0044439//peroxisomal part;GO:0030119//AP-type membrane coat adaptor complex;GO:0030122//AP-2 adaptor complex;GO:0036020//endolysosome membrane;GO:0043195//terminal bouton;GO:0030118//clathrin coat;GO:0030141//secretory granule;GO:0030139//endocytic vesicle;GO:0005905//clathrin-coated pit;GO:0030133//transport vesicle;GO:0005829//cytosol;GO:0005739//mitochondri…	GO:0005048//signal sequence binding;GO:0008289//lipid binding;GO:0044325//ion channel binding;GO:0035615//clathrin adaptor activity;GO:0005488//binding;GO:0050750//low-density lipoprotein particle receptor binding;GO:0005215//transporter activity	GO:0042059//negative regulation of epidermal growth factor receptor signaling pathway;GO:0007018//microtubule-based movement;GO:1903077//negative regulation of protein localization to plasma membrane;GO:0050688//regulation of defense response to virus;GO:0072583//clathrin-dependent endocytosis;GO:0007267//cell-cell signaling;GO:0050690//regulation of defense response to virus by virus;GO:0048013/…	K11826//AP-2 complex subunit mu-1	gi|148694930|gb|EDL26877.1|//mCG9691 [Mus musculus];gi|589950342|ref|XP_006987825.1|//PREDICTED: AP-2 complex subunit mu isoform X1 [Peromyscus maniculatus bairdii];gi|301015717|pdb|2XA7|M//Chain M, Ap2 Clathrin Adaptor Core In Active Complex With Cargo Peptides;gi|662211023|ref|XP_008479181.1|//PREDICTED: AP-2 complex subunit mu isoform X1 [Diaphorina citri];gi|966700699|gb|KTG32940.1|//hypothet…
ENSG00000180879.13	BGI_novel_T037056,BGI_novel_T037057,BGI_novel_T037058,ENST00000320857.7,ENST00000370085.3,ENST00000370086.7,ENST00000370087.5,ENST00000447375.1,ENST00000460616.5,ENST00000471724.5,ENST00000471880.5,ENST00000482902.5,ENST00000485612.5,ENST00000486204.5,ENST00000491833.5	207.71	172.94	167.72	123.1	114.39	110.04	SSR4	GO:0031224//intrinsic component of membrane;GO:0071256//translocon complex	GO:0046872//metal ion binding	GO:0015031//protein transport	K00030//isocitrate dehydrogenase (NAD+) [EC:1.1.1.41];K04571//translocon-associated protein subunit delta	gi|664781601|ref|XP_008510116.1|//PREDICTED: translocon-associated protein subunit delta [Equus przewalskii];gi|795273795|ref|XP_011857653.1|//PREDICTED: translocon-associated protein subunit delta isoform X3 [Mandrillus leucophaeus];gi|119593215|gb|EAW72809.1|//signal sequence receptor, delta (translocon-associated protein delta), isoform CRA_c [Homo sapiens];gi|545557165|ref|XP_005641052.1|//PR…
ENSG00000154518.9	ENST00000284727.8,ENST00000392541.3,ENST00000409194.5,ENST00000472782.1,ENST00000497075.5	207.68	223.46	181.42	177.26	161.12	145.12	ATP5G3	GO:0031224//intrinsic component of membrane;GO:0005743//mitochondrial inner membrane;GO:0033177//proton-transporting two-sector ATPase complex, proton-transporting domain	GO:0015078//hydrogen ion transmembrane transporter activity;GO:0005488//binding	GO:0032502//developmental process;GO:0015988//energy coupled proton transmembrane transport, against electrochemical gradient;GO:0006754//ATP biosynthetic process;GO:0010033//response to organic substance	K02128//F-type H+-transporting ATPase subunit c	gi|431894926|gb|ELK04719.1|//ATP synthase lipid-binding protein, mitochondrial [Pteropus alecto];gi|528768840|gb|EPY88499.1|//hypothetical protein CB1_000171002 [Camelus ferus]
ENSG00000165280.15	BGI_novel_T034983,BGI_novel_T034984,BGI_novel_T034985,BGI_novel_T034986,ENST00000358901.10,ENST00000417448.1,ENST00000448530.5,ENST00000466100.1,ENST00000479300.1,ENST00000480327.1,ENST00000493886.5	205.9	227.49	194.93	168.56	170.7	147.05	VCP	GO:0043231//intracellular membrane-bounded organelle;GO:0070062//extracellular exosome;GO:1990730//VCP-NSFL1C complex;GO:0005654//nucleoplasm;GO:0000502//proteasome complex;GO:0043209//myelin sheath;GO:0048471//perinuclear region of cytoplasm;GO:0031981//nuclear lumen;GO:0034098//VCP-NPL4-UFD1 AAA ATPase complex;GO:0035861//site of double-strand break;GO:0043234//protein complex;GO:0005811//lipid…	GO:0005524//ATP binding;GO:0019903//protein phosphatase binding;GO:0031625//ubiquitin protein ligase binding;GO:1904288//BAT3 complex binding;GO:0035800//deubiquitinase activator activity;GO:0017111//nucleoside-triphosphatase activity;GO:0042288//MHC class I protein binding;GO:0016887//ATPase activity;GO:0036435//K48-linked polyubiquitin binding;GO:0044822//poly(A) RNA binding;GO:0016462//pyropho…	GO:0019079//viral genome replication;GO:0051260//protein homooligomerization;GO:0032436//positive regulation of proteasomal ubiquitin-dependent protein catabolic process;GO:0031331//positive regulation of cellular catabolic process;GO:0006734//NADH metabolic process;GO:0006302//double-strand break repair;GO:0010918//positive regulation of mitochondrial membrane potential;GO:0048193//Golgi vesicle…	K13525//transitional endoplasmic reticulum ATPase	gi|744611114|ref|XP_010993943.1|//PREDICTED: LOW QUALITY PROTEIN: transitional endoplasmic reticulum ATPase [Camelus dromedarius];gi|148670554|gb|EDL02501.1|//valosin containing protein, isoform CRA_b, partial [Mus musculus];gi|973744181|pdb|5C18|A//Chain A, P97-delta709-728 In Complex With Atp-gamma-s;gi|795505848|ref|XP_011711032.1|//PREDICTED: transitional endoplasmic reticulum ATPase-like, pa…
ENSG00000171314.8	BGI_novel_T004280,ENST00000334828.5,ENST00000467867.1,ENST00000473929.1	203.73	236.3	174.82	163.68	243.03	158.63	PGAM1	GO:0043231//intracellular membrane-bounded organelle;GO:0044444//cytoplasmic part	GO:0034416//bisphosphoglycerate phosphatase activity;GO:0019900//kinase binding;GO:0016868//intramolecular transferase activity, phosphotransferases	GO:0006096//glycolytic process;GO:0006140//regulation of nucleotide metabolic process;GO:0006796//phosphate-containing compound metabolic process	K01834//2,3-bisphosphoglycerate-dependent phosphoglycerate mutase [EC:5.4.2.11]	gi|952009249|ref|NP_001304008.1|//phosphoglycerate mutase 1 isoform 2 [Homo sapiens] ;gi|795631367|ref|XP_011734181.1|//PREDICTED: LOW QUALITY PROTEIN: phosphoglycerate mutase 1 [Macaca nemestrina];gi|403259801|ref|XP_003922386.1|//PREDICTED: phosphoglycerate mutase 1 [Saimiri boliviensis boliviensis]
ENSG00000009307.15	BGI_novel_T001931,BGI_novel_T001932,BGI_novel_T001933,BGI_novel_T001934,BGI_novel_T001935,BGI_novel_T001936,BGI_novel_T001937,BGI_novel_T001938,BGI_novel_T001939,BGI_novel_T001940,BGI_novel_T001941,BGI_novel_T001942,BGI_novel_T001943,BGI_novel_T001944,ENST00000261443.9,ENST00000339438.10,ENST00000358528.8,ENST00000369530.5,ENST00000438362.6,ENST00000483030.1,ENST00000483407.1,ENST00000524652.1,EN…	203.67	215.88	203.08	211	198.34	200.09	CSDE1	GO:0044424//intracellular part;GO:0070937//CRD-mediated mRNA stability complex;GO:0005794//Golgi apparatus;GO:0005743//mitochondrial inner membrane;GO:0019866//organelle inner membrane;GO:0005886//plasma membrane	GO:0003677//DNA binding;GO:0005515//protein binding;GO:0044822//poly(A) RNA binding;GO:0005488//binding;GO:0003676//nucleic acid binding	GO:0008406//gonad development;GO:0070966//nuclear-transcribed mRNA catabolic process, no-go decay;GO:0006355//regulation of transcription, DNA-templated;GO:0006351//transcription, DNA-templated;GO:0008584//male gonad development	K07828//GTPase NRas;K11970//p53-associated parkin-like cytoplasmic protein	gi|444724706|gb|ELW65305.1|//Cold shock domain-containing protein E1 [Tupaia chinensis];gi|795263220|ref|XP_011856197.1|//PREDICTED: cold shock domain-containing protein E1 isoform X4 [Mandrillus leucophaeus];gi|620945862|ref|XP_007668282.1|//PREDICTED: cold shock domain-containing protein E1 [Ornithorhynchus anatinus];gi|28972443|dbj|BAC65675.1|//mKIAA0885 protein [Mus musculus];gi|521022002|gb|…
[truncated: 24,157 more rows]
